# Supplementary material for: Effects of seasonality and previous logging on faecal helminth-microbiota associations in wild lemurs
Source: Sci Rep. 2020 Oct 8;10:16818. doi: 10.1038/s41598-020-73827-1 (PMC7544911; doi:10.1038/s41598-020-73827-1)
Supplement: Supplementary file 2 — Supplementary Material S2. [file 41598_2020_73827_MOESM2_ESM.xlsx]

## Sheet: Title page
Effects of seasonality and previous logging on faecal helminth-microbiota associations in wild lemurs
de Winter, I.I. 1*/**, Umanets, A. 2*, Gort, G.3, Nieuwland, W.4, van Hooft, P.4, Heitkönig, I.M.A.4, Kappeler, P.M.5, Prins, H.H.T.4, Smidt, H.2
Affiliations
1 Utrecht University, Padualaan 8, 3584 CH Utrecht, The Netherlands
2 Laboratory of Microbiology, Wageningen University & Research, Stippeneng 4, 6708 WE Wageningen, The Netherlands
3 Biometris, Wageningen University Plant Research, Droevendaalsesteeg 1, 6708 PB Wageningen, The Netherlands
4 Resource Ecology Group, Wageningen University & Research, Droevendaalsesteeg 3a, 6708 PB Wageningen, The Netherlands
5 Behavioral Ecology and Sociobiology Unit, German Primate Center, Kellnerweg 4, 37077 Göttingen, Germany
Supplementary Dataset 1: Overview of all samples and corresponding characteristics, including parasite presence
Table Sampling Effort RNP
Table Sampling Effort Total
Table S1

## Sheet: Supplementary Dataset S1
#SampleID	Barcode Sequence	Library	Direction	LibraryName	Site	GroupNew	SpecificLoc	Species	Group	Season	Date collected	Sex	Age	Body	Tail	Fat	GPS S	GPS E	Elevation	Consistency	Colour	Blood	Mucus	CalPrev	LemPrev	Cal and Lem
1Ia01	GTCAACGT	1	p	NG7975_Nathalie_Lemur_1_lib_1_1.fastq,NG7975_Nathalie_Lemur_1_lib_1_2.fastq	Ranomafana		Tala	Rubriventer	1	4	2014-12-27	M	A	0	0	3	U	24 days	U	N	N	A	A	1	1	1
1Ib1	TCAGGCGA	1	p	NG7975_Nathalie_Lemur_1_lib_1_1.fastq,NG7975_Nathalie_Lemur_1_lib_1_2.fastq	Ranomafana	1	Tala	Rubriventer	1	4	2014-12-08	F	A	0	0	3	2115800	4725397	1192	N	N	A	A	1	0	0
1IId4	CTGGATAA	1	p	NG7975_Nathalie_Lemur_1_lib_1_1.fastq,NG7975_Nathalie_Lemur_1_lib_1_2.fastq	Ranomafana	5	Tala	Rubriventer	5	4	2014-12-18	M	A	0	0	3	U	U	U	N	N	A	A	0	0	0
1IIe2	AATAAGGA	1	p	NG7975_Nathalie_Lemur_1_lib_1_1.fastq,NG7975_Nathalie_Lemur_1_lib_1_2.fastq	Ranomafana	3	Tala	Rubriventer	3	4	2014-12-18	F	A	0	0	3	2115965	4725441	1199	N	D	A	A	0	0	0
1IIh6	TAATACGT	1	p	NG7975_Nathalie_Lemur_1_lib_1_1.fastq,NG7975_Nathalie_Lemur_1_lib_1_2.fastq	Ranomafana	6	Tala	Rubriventer	6	4	2014-12-09	M	A	0	0	3	U	U	U	N	N	A	A	1	0	0
1IIIg5	CGACCGCG	1	p	NG7975_Nathalie_Lemur_1_lib_1_1.fastq,NG7975_Nathalie_Lemur_1_lib_1_2.fastq	Ranomafana	5	Tala	Rubriventer	5	4	2014-12-10	M	A	0	0	3	U	U	U	N	N	A	A	0	1	0
1IIIh1	CGTCCTCC	1	p	NG7975_Nathalie_Lemur_1_lib_1_1.fastq,NG7975_Nathalie_Lemur_1_lib_1_2.fastq	Ranomafana	5	Tala	Rubriventer	5	4	2014-12-10	M	A	0	0	3	U	U	U	N	N	A	A	0	0	0
1IIIi2	TCGTCGCC	1	p	NG7975_Nathalie_Lemur_1_lib_1_1.fastq,NG7975_Nathalie_Lemur_1_lib_1_2.fastq	Ranomafana	5	Tala	Rubriventer	5	4	2014-12-10	F	A	0	0	3	U	U	U	N	N	A	A	0	0	0
2Ia02	TGGTTGAC	2	p	NG7975_Nathalie_Lemur_2_lib_1_1.fastq,NG7975_Nathalie_Lemur_2_lib_1_2.fastq	Ranomafana	1	Tala	Rubriventer	1	4	2014-12-27	M	A	0	0	3	U	U	U	N	N	A	A	1	1	1
2Ib2	CCGTCTGC	2	p	NG7975_Nathalie_Lemur_2_lib_1_1.fastq,NG7975_Nathalie_Lemur_2_lib_1_2.fastq	Ranomafana	1	Tala	Rubriventer	1	4	2014-12-08	F	A	0	0	3	U	U	U	N	N	A	A	1	0	0
2IId1	CTGGATAA	2	p	NG7975_Nathalie_Lemur_2_lib_1_1.fastq,NG7975_Nathalie_Lemur_2_lib_1_2.fastq	Ranomafana	3	Tala	Rubriventer	3	4	2014-12-09	M	A	0	0	3	2115965	4725441	1199	N	N	A	A	1	0	0
2IIe1	GTCAACGT	2	p	NG7975_Nathalie_Lemur_2_lib_1_1.fastq,NG7975_Nathalie_Lemur_2_lib_1_2.fastq	Ranomafana	3	Tala	Rubriventer	3	4	2014-12-09	F	A	0	0	3	2115965	4725441	1199	N	N	A	A	1	0	0
2IIIg8	AAGGTAAG	2	p	NG7975_Nathalie_Lemur_2_lib_1_1.fastq,NG7975_Nathalie_Lemur_2_lib_1_2.fastq	Ranomafana	5	Tala	Rubriventer	5	4	2015-01-03	M	A	0	0	3	U	U	U	N	N	A	A	1	1	1
2IIIh7	GCTTGATG	2	p	NG7975_Nathalie_Lemur_2_lib_1_1.fastq,NG7975_Nathalie_Lemur_2_lib_1_2.fastq	Ranomafana	5	Tala	Rubriventer	5	4	2015-01-03	M	SA	0	0	3	U	U	U	N	N	A	A	1	0	0
2IIIi4	CTGACCGG	2	p	NG7975_Nathalie_Lemur_2_lib_1_1.fastq,NG7975_Nathalie_Lemur_2_lib_1_2.fastq	Ranomafana	5	Tala	Rubriventer	5	4	2015-01-03	F	SA	0	0	3	U	U	U	N	N	A	A	0	1	0
3And12F	GTCAACGT	3	p	NG7975_Anna_Lemur_3_lib_1_1.fastq,NG7975_Anna_Lemur_3_lib_1_2.fastq	Andasibe	26	Andasibe	Fulvus	26	4	2014-11-18	F	A	0	1	3	1856336	4825165	U	N	N	A	A	0	0	0
3And20F	ATGTTCCA	3	p	NG7975_Anna_Lemur_3_lib_1_1.fastq,NG7975_Anna_Lemur_3_lib_1_2.fastq	Andasibe	27	Andasibe	Fulvus	27	4	2014-11-19	M	A	0	1	4	1856492	4825058	969	N	N	A	A	1	0	1
3And22F	CGTCTGAG	3	p	NG7975_Anna_Lemur_3_lib_1_1.fastq,NG7975_Anna_Lemur_3_lib_1_2.fastq	Andasibe	27	Andasibe	Fulvus	27	4	2014-11-19	U	U	U	U	U	1856492	4825058	969	N	N	A	A	1	0	1
3And23F	CCAAGTCA	3	p	NG7975_Anna_Lemur_3_lib_1_1.fastq,NG7975_Anna_Lemur_3_lib_1_2.fastq	Andasibe	27	Andasibe	Fulvus	27	4	2014-11-19	F	A	0	0	4	1856492	4825058	969	N	N	A	A	0	0	0
3And24F	GGAGTATG	3	p	NG7975_Anna_Lemur_3_lib_1_1.fastq,NG7975_Anna_Lemur_3_lib_1_2.fastq	Andasibe	27	Andasibe	Fulvus	27	4	2014-11-19	U	U	U	U	U	1856492	4825058	969	N	N	A	A	0	0	0
3And25F	TGGTTGAC	3	p	NG7975_Anna_Lemur_3_lib_1_1.fastq,NG7975_Anna_Lemur_3_lib_1_2.fastq	Andasibe	27	Andasibe	Fulvus	27	4	2014-11-19	F	SA	U	1	U	1856492	4825058	969	N	N	A	A	1	0	1
3And26F	GCCTCATC	3	p	NG7975_Anna_Lemur_3_lib_1_1.fastq,NG7975_Anna_Lemur_3_lib_1_2.fastq	Andasibe	27	Andasibe	Fulvus	27	4	2014-11-19	M	A	0	1	3	1856492	4825058	969	L	N	A	A	0	0	0
3And28F	TTCTGAAC	3	p	NG7975_Anna_Lemur_3_lib_1_1.fastq,NG7975_Anna_Lemur_3_lib_1_2.fastq	Andasibe	27	Andasibe	Fulvus	27	4	2014-11-19	M	A	0	1	3	1856492	4825058	969	N	N	A	A	1	0	1
3And2F	CTGGATAA	3	p	NG7975_Anna_Lemur_3_lib_1_1.fastq,NG7975_Anna_Lemur_3_lib_1_2.fastq	Andasibe	12	Andasibe	Fulvus	12	4	2014-11-18	U	A	0	1	3	1856215	4825148	U	N	N	A	A	0	0	0
3And31F	GAGTTCAT	3	p	NG7975_Anna_Lemur_3_lib_1_1.fastq,NG7975_Anna_Lemur_3_lib_1_2.fastq	Andasibe	28	Andasibe	Fulvus	28	4	2014-11-20	F	A	1	1	3	1856458	4825329	969	N	N	A	A	1	0	1
3And32F	CTTCATGG	3	p	NG7975_Anna_Lemur_3_lib_1_1.fastq,NG7975_Anna_Lemur_3_lib_1_2.fastq	Andasibe	31	Andasibe	Fulvus	31	4	2014-11-21	U	A	U	U	U	1856485	4825374	1012	N	N	A	A	1	0	1
3And33F	TCAGGCGA	3	p	NG7975_Anna_Lemur_3_lib_1_1.fastq,NG7975_Anna_Lemur_3_lib_1_2.fastq	Andasibe	31	Andasibe	Fulvus	31	4	2014-11-21	M	SA	1	1	2	1856485	4825374	1012	N	N	A	A	1	0	0
3And36F	AGAGATAA	3	p	NG7975_Anna_Lemur_3_lib_1_1.fastq,NG7975_Anna_Lemur_3_lib_1_2.fastq	Andasibe	31	Andasibe	Fulvus	31	4	2014-11-21	U	A	U	U	U	1856485	4825374	1012	N	N	A	A	1	0	1
3And37F	GGTCAGAT	3	p	NG7975_Anna_Lemur_3_lib_1_1.fastq,NG7975_Anna_Lemur_3_lib_1_2.fastq	Andasibe	31	Andasibe	Fulvus	31	4	2014-11-21	F	A	1	1	3	1856485	4825374	1012	N	N	A	A	1	1	1
3And38F	CCGTCTGC	3	p	NG7975_Anna_Lemur_3_lib_1_1.fastq,NG7975_Anna_Lemur_3_lib_1_2.fastq	Andasibe	31	Andasibe	Fulvus	31	4	2014-11-21	U	A	U	U	U	1856485	4825374	1012	N	N	A	A	1	0	1
3And39F	GGAGCGCA	3	p	NG7975_Anna_Lemur_3_lib_1_1.fastq,NG7975_Anna_Lemur_3_lib_1_2.fastq	Andasibe	31	Andasibe	Fulvus	31	4	2014-11-21	M	A	1	2	3	1856485	4825374	1012	N	N	A	A	1	1	1
3And40F	CGACCGCG	3	p	NG7975_Anna_Lemur_3_lib_1_1.fastq,NG7975_Anna_Lemur_3_lib_1_2.fastq	Andasibe	31	Andasibe	Fulvus	31	4	2014-11-21	F	A	U	U	U	1856485	4825374	1012	N	N	A	A	1	0	1
3And41F	CGTCCTCC	3	p	NG7975_Anna_Lemur_3_lib_1_1.fastq,NG7975_Anna_Lemur_3_lib_1_2.fastq	Andasibe	31	Andasibe	Fulvus	31	4	2014-11-21	F	A	0	1	3	1856485	4825374	1012	N	N	A	A	1	0	1
3And43F	CGCGCCAG	3	p	NG7975_Anna_Lemur_3_lib_1_1.fastq,NG7975_Anna_Lemur_3_lib_1_2.fastq	Andasibe	31	Andasibe	Fulvus	31	4	2014-11-21	F	A	0	0	3	1856485	4825374	1012	N	N	A	A	1	0	1
3And6F	ATAAGGTC	3	p	NG7975_Anna_Lemur_3_lib_1_1.fastq,NG7975_Anna_Lemur_3_lib_1_2.fastq	Andasibe	12	Andasibe	Fulvus	12	4	2014-11-18	F	A	0	0	3	1856215	4825148	U	N	N	A	A	0	0	0
3And7F	AATAAGGA	3	p	NG7975_Anna_Lemur_3_lib_1_1.fastq,NG7975_Anna_Lemur_3_lib_1_2.fastq	Andasibe	12	Andasibe	Fulvus	12	4	2014-11-18	M	A	0	2	4	1856180	4825153	U	N	N	A	A	1	0	1
3And8F	TACTTATC	3	p	NG7975_Anna_Lemur_3_lib_1_1.fastq,NG7975_Anna_Lemur_3_lib_1_2.fastq	Andasibe	12	Andasibe	Fulvus	12	4	2014-11-18	M	A	1	3	3	1856180	4825153	U	N	N	A	A	1	0	1
3And9F	ATCTCAGT	3	p	NG7975_Anna_Lemur_3_lib_1_1.fastq,NG7975_Anna_Lemur_3_lib_1_2.fastq	Andasibe	26	Andasibe	Fulvus	26	4	2014-11-18	F	A	1	1	3	1856336	4825165	U	N	N	A	A	1	0	1
3R13RB	TAATACGT	3	p	NG7975_Anna_Lemur_3_lib_1_1.fastq,NG7975_Anna_Lemur_3_lib_1_2.fastq	Ranomafana	86	Vohi	Rubriventer	86	4	2014-12-04	F	A	0	0	3	2113698	4724206	1074	N	N	A	A	1	1	1
3R16RB	TCGTCGCC	3	p	NG7975_Anna_Lemur_3_lib_1_1.fastq,NG7975_Anna_Lemur_3_lib_1_2.fastq	Ranomafana	87	Vohi	Rubriventer	87	4	2015-12-05	U	A	0	0	3	2113947	4724042	1116	N	N	A	A	1	0	1
3R17RB	GGCCAGTA	3	p	NG7975_Anna_Lemur_3_lib_1_1.fastq,NG7975_Anna_Lemur_3_lib_1_2.fastq	Ranomafana	88	Vohi	Rubriventer	88	4	2015-12-05	M	A	0	0	3	U	U	U	N	N	A	A	1	0	1
3R1RB	GAACGCTG	3	p	NG7975_Anna_Lemur_3_lib_1_1.fastq,NG7975_Anna_Lemur_3_lib_1_2.fastq	Ranomafana	74	Tala	Rubriventer	74	4	2014-11-24	M	A	0	0	0	U	U	U	N	N	A	A	1	0	1
3R20RB	TCTCTACC	3	p	NG7975_Anna_Lemur_3_lib_1_1.fastq,NG7975_Anna_Lemur_3_lib_1_2.fastq	Ranomafana	82	Vato	Rubriventer	82	4	2015-01-15	M	A	0	0	3	2117659	4725907	1211	N	N	A	A	1	0	1
3R22RB	GAAGCTCG	3	p	NG7975_Anna_Lemur_3_lib_1_1.fastq,NG7975_Anna_Lemur_3_lib_1_2.fastq	Ranomafana	83	Vato	Rubriventer	83	4	2015-01-16	U	U	U	U	U	2117238	4725614	1084	N	N	A	A	1	0	1
3R23RB	AAGGTAAG	3	p	NG7975_Anna_Lemur_3_lib_1_1.fastq,NG7975_Anna_Lemur_3_lib_1_2.fastq	Ranomafana	83	Vato	Rubriventer	83	4	2015-01-16	U	A	0	0	U	2117238	4725614	1084	N	N	A	A	0	0	0
3R25RB	AAGATCGT	3	p	NG7975_Anna_Lemur_3_lib_1_1.fastq,NG7975_Anna_Lemur_3_lib_1_2.fastq	Ranomafana	83	Vato	Rubriventer	83	4	2015-01-16	U	A	0	0	3	2117238	4725614	1084	N	N	A	A	0	0	0
3R2RB	CTGACCGG	3	p	NG7975_Anna_Lemur_3_lib_1_1.fastq,NG7975_Anna_Lemur_3_lib_1_2.fastq	Ranomafana	74	Tala	Rubriventer	74	4	2014-11-24	F	A	0	0	0	U	U	U	L	N	A	A	0	1	0
3R30RB	CTGAGTTC	3	p	NG7975_Anna_Lemur_3_lib_1_1.fastq,NG7975_Anna_Lemur_3_lib_1_2.fastq	Ranomafana	84	Vato	Rubriventer	84	4	2015-01-19	F	A	0	0	3	2717166	4725883	1044	N	N	A	A	1	0	1
3R32RB	CCGAGGCG	3	p	NG7975_Anna_Lemur_3_lib_1_1.fastq,NG7975_Anna_Lemur_3_lib_1_2.fastq	Ranomafana	85	Vato	Rubriventer	85	4	2015-01-20	M	A	0	0	3	2117359	4725862	1010	N	N	A	A	1	0	1
3R33RB	ATGCGATT	3	p	NG7975_Anna_Lemur_3_lib_1_1.fastq,NG7975_Anna_Lemur_3_lib_1_2.fastq	Ranomafana	85	Vato	Rubriventer	85	4	2015-01-20	F	A	0	0	3	2117359	4725862	1010	N	N	A	A	0	0	0
3R36RB	TATATTGA	3	p	NG7975_Anna_Lemur_3_lib_1_1.fastq,NG7975_Anna_Lemur_3_lib_1_2.fastq	Ranomafana	81	Valo	Rubriventer	81	4	2015-02-04	U	U	U	U	U	U	U	U	N	N	A	A	1	0	1
3R37RB	TCCGACCT	3	p	NG7975_Anna_Lemur_3_lib_1_1.fastq,NG7975_Anna_Lemur_3_lib_1_2.fastq	Ranomafana	81	Valo	Rubriventer	81	4	2015-02-04	U	U	U	U	U	U	U	U	N	N	A	A	1	0	1
3R38RB	TCCAGCTC	3	p	NG7975_Anna_Lemur_3_lib_1_1.fastq,NG7975_Anna_Lemur_3_lib_1_2.fastq	Ranomafana	81	Valo	Rubriventer	81	4	2015-02-04	U	U	U	U	U	U	U	U	N	N	A	A	1	0	1
3R3RB	CATCAGTT	3	p	NG7975_Anna_Lemur_3_lib_1_1.fastq,NG7975_Anna_Lemur_3_lib_1_2.fastq	Ranomafana	75	Tala	Rubriventer	75	4	2014-11-25	F	A	0	0	3	1856495	4825384	885	N	N	A	A	0	0	0
3R48RB	GCTTGATG	3	p	NG7975_Anna_Lemur_3_lib_1_1.fastq,NG7975_Anna_Lemur_3_lib_1_2.fastq	Ranomafana	79	Valo	Rubriventer	79	4	2015-02-06	F	A	0	0	3	2117814	4726344	1047	L	N	A	A	1	0	1
3R50RB	GTAAGAAG	3	p	NG7975_Anna_Lemur_3_lib_1_1.fastq,NG7975_Anna_Lemur_3_lib_1_2.fastq	Ranomafana	79	Valo	Rubriventer	79	4	2015-02-06	U	U	0	0	3	2117814	4726344	1047	N	N	A	A	1	0	1
3R6RB	ACCGGAAT	3	p	NG7975_Anna_Lemur_3_lib_1_1.fastq,NG7975_Anna_Lemur_3_lib_1_2.fastq	Ranomafana	76	Tala	Rubriventer	76	4	2014-11-25	F	A	0	0	3	1856495	4825354	884	N	N	A	A	1	0	1
3R7RB	TACCTACT	3	p	NG7975_Anna_Lemur_3_lib_1_1.fastq,NG7975_Anna_Lemur_3_lib_1_2.fastq	Ranomafana	76	Tala	Rubriventer	76	4	2014-11-25	M	A	0	0	3	1856495	4825354	884	N	N	A	A	1	1	1
3R8RB	ATATAGGA	3	p	NG7975_Anna_Lemur_3_lib_1_1.fastq,NG7975_Anna_Lemur_3_lib_1_2.fastq	Ranomafana	72	Saka	Rubriventer	72	4	2014-11-27	M	A	0	0	3	2115199	4724688	U	N	N	A	A	1	0	1
3R9RB	TGCCTCTC	3	p	NG7975_Anna_Lemur_3_lib_1_1.fastq,NG7975_Anna_Lemur_3_lib_1_2.fastq	Ranomafana	72	Saka	Rubriventer	72	4	2014-11-27	F	A	0	0	3	2115199	4724688	U	N	N	A	A	1	0	1
4A10F	CGTCCTCC	4	p	NG7975_Anna_Lemur_4_lib_1_1.fastq,NG7975_Anna_Lemur_4_lib_1_2.fastq	Ankarafantsika	5	Ankarafantsika	Fulvus	96	4	2015-01-02	F	A	0	0	3	1618836	4648825	110	N	N	A	A	1	0	1
4A12F	ATATAGGA	4	p	NG7975_Anna_Lemur_4_lib_1_1.fastq,NG7975_Anna_Lemur_4_lib_1_2.fastq	Ankarafantsika	5	Ankarafantsika	Fulvus	96	4	2015-01-02	M	A	0	0	3	1618836	4648825	110	N	N	A	A	1	0	1
4A13F	CGCGCCAG	4	p	NG7975_Anna_Lemur_4_lib_1_1.fastq,NG7975_Anna_Lemur_4_lib_1_2.fastq	Ankarafantsika	5	Ankarafantsika	Fulvus	96	4	2015-01-02	F	A	0	0	3	1618836	4648825	110	N	N	A	A	0	0	0
4A14F	GCCTCATC	4	p	NG7975_Anna_Lemur_4_lib_1_1.fastq,NG7975_Anna_Lemur_4_lib_1_2.fastq	Ankarafantsika	5	Ankarafantsika	Fulvus	96	4	2015-01-02	U	U	0	0	3	1618836	4648825	110	N	N	A	A	0	0	0
4A16F	GAACGCTG	4	p	NG7975_Anna_Lemur_4_lib_1_1.fastq,NG7975_Anna_Lemur_4_lib_1_2.fastq	Ankarafantsika	5	Ankarafantsika	Fulvus	96	4	2015-01-02	M	SA	0	0	3	1618836	4648825	110	N	N	A	A	0	0	0
4A18F	TTCTGAAC	4	p	NG7975_Anna_Lemur_4_lib_1_1.fastq,NG7975_Anna_Lemur_4_lib_1_2.fastq	Ankarafantsika	7	Ankarafantsika	Fulvus	7	4	2015-01-02	U	U	U	U	U	1618648	4648999	103	N	N	A	A	0	0	0
4A19F	TATATTGA	4	p	NG7975_Anna_Lemur_4_lib_1_1.fastq,NG7975_Anna_Lemur_4_lib_1_2.fastq	Ankarafantsika	7	Ankarafantsika	Fulvus	7	4	2015-01-02	M	A	U	U	U	1618648	4648999	103	N	N	A	A	0	0	0
4A1F	AGAGATAA	4	p	NG7975_Anna_Lemur_4_lib_1_1.fastq,NG7975_Anna_Lemur_4_lib_1_2.fastq	Ankarafantsika	2	Ankarafantsika	Fulvus	2	4	2014-12-31	F	A	0	0	3	1618900	4649108	88	N	N	A	A	1	0	1
4A20F	TAATACGT	4	p	NG7975_Anna_Lemur_4_lib_1_1.fastq,NG7975_Anna_Lemur_4_lib_1_2.fastq	Ankarafantsika	7	Ankarafantsika	Fulvus	7	4	2015-01-02	F	A	U	U	U	1618648	4648999	103	N	N	A	A	0	0	0
4A21F	TCCGACCT	4	p	NG7975_Anna_Lemur_4_lib_1_1.fastq,NG7975_Anna_Lemur_4_lib_1_2.fastq	Ankarafantsika	7	Ankarafantsika	Fulvus	7	4	2015-01-02	M	A	0	0	3	1618648	4648999	103	N	N	A	A	1	0	1
4A22F	TCGTCGCC	4	p	NG7975_Anna_Lemur_4_lib_1_1.fastq,NG7975_Anna_Lemur_4_lib_1_2.fastq	Ankarafantsika	7	Ankarafantsika	Fulvus	7	4	2015-01-02	F	A	U	U	U	1618648	4648999	103	N	N	A	A	0	0	0
4A25F	TCCAGCTC	4	p	NG7975_Anna_Lemur_4_lib_1_1.fastq,NG7975_Anna_Lemur_4_lib_1_2.fastq	Ankarafantsika	8	Ankarafantsika	Fulvus	8	4	2015-01-02	M	SA	0	1	3	1618842	4649040	71	N	N	A	A	0	0	0
4A27F	GAGTTCAT	4	p	NG7975_Anna_Lemur_4_lib_1_1.fastq,NG7975_Anna_Lemur_4_lib_1_2.fastq	Ankarafantsika	8	Ankarafantsika	Fulvus	8	4	2015-01-02	U	U	U	U	U	1618842	4649040	71	N	N	A	A	0	0	0
4A2F	GGTCAGAT	4	p	NG7975_Anna_Lemur_4_lib_1_1.fastq,NG7975_Anna_Lemur_4_lib_1_2.fastq	Ankarafantsika	2	Ankarafantsika	Fulvus	2	4	2014-12-31	F	U	U	U	U	1618900	4649108	88	N	N	A	A	0	0	0
4A30F	CTTCATGG	4	p	NG7975_Anna_Lemur_4_lib_1_1.fastq,NG7975_Anna_Lemur_4_lib_1_2.fastq	Ankarafantsika	8	Ankarafantsika	Fulvus	8	4	2015-01-02	U	U	U	U	U	1618842	4649040	71	N	N	A	A	1	0	1
4A31F	GGCCAGTA	4	p	NG7975_Anna_Lemur_4_lib_1_1.fastq,NG7975_Anna_Lemur_4_lib_1_2.fastq	Ankarafantsika	8	Ankarafantsika	Fulvus	8	4	2015-01-02	F	A	0	1	3	1618842	4649040	71	N	N	A	A	1	0	1
4A32F	TCAGGCGA	4	p	NG7975_Anna_Lemur_4_lib_1_1.fastq,NG7975_Anna_Lemur_4_lib_1_2.fastq	Ankarafantsika	8	Ankarafantsika	Fulvus	8	4	2015-01-02	U	SA	U	U	U	1618842	4649040	71	N	N	A	A	0	0	0
4A33F	CTGAGTTC	4	p	NG7975_Anna_Lemur_4_lib_1_1.fastq,NG7975_Anna_Lemur_4_lib_1_2.fastq	Ankarafantsika	9	Ankarafantsika	Fulvus	9	4	2015-01-03	F	A	U	U	U	1618816	4649058	61	N	N	A	A	0	0	0
4A39F	TCTCTACC	4	p	NG7975_Anna_Lemur_4_lib_1_1.fastq,NG7975_Anna_Lemur_4_lib_1_2.fastq	Ankarafantsika	9	Ankarafantsika	Fulvus	9	4	2015-01-03	F	SA	0	0	3	1618816	4649058	61	N	N	A	A	1	0	1
4A3F	AAGGTAAG	4	p	NG7975_Anna_Lemur_4_lib_1_1.fastq,NG7975_Anna_Lemur_4_lib_1_2.fastq	Ankarafantsika	2	Ankarafantsika	Fulvus	2	4	2014-12-31	M	A	U	U	U	1618900	4649108	88	N	N	A	A	1	0	1
4A40F	CCGAGGCG	4	p	NG7975_Anna_Lemur_4_lib_1_1.fastq,NG7975_Anna_Lemur_4_lib_1_2.fastq	Ankarafantsika	9	Ankarafantsika	Fulvus	9	4	2015-01-03	F	A	U	U	U	1618816	4649058	61	N	N	A	A	0	0	0
4A41F	GAAGCTCG	4	p	NG7975_Anna_Lemur_4_lib_1_1.fastq,NG7975_Anna_Lemur_4_lib_1_2.fastq	Ankarafantsika	9	Ankarafantsika	Fulvus	9	4	2015-01-03	F	SA	0	0	3	1618816	4649058	61	N	N	A	A	0	0	0
4A42F	GCTTGATG	4	p	NG7975_Anna_Lemur_4_lib_1_1.fastq,NG7975_Anna_Lemur_4_lib_1_2.fastq	Ankarafantsika	9	Ankarafantsika	Fulvus	9	4	2015-01-03	M	U	U	U	U	1618816	4649058	61	N	N	A	A	0	0	0
4A43F	GTAAGAAG	4	p	NG7975_Anna_Lemur_4_lib_1_1.fastq,NG7975_Anna_Lemur_4_lib_1_2.fastq	Ankarafantsika	77	Ankarafantsika	Fulvus	77	4	2015-01-03	M	SA	0	1	3	1619075	4648283	U	N	N	A	A	0	0	0
4A4F	CCGTCTGC	4	p	NG7975_Anna_Lemur_4_lib_1_1.fastq,NG7975_Anna_Lemur_4_lib_1_2.fastq	Ankarafantsika	2	Ankarafantsika	Fulvus	2	4	2014-12-31	F	A	0	0	3	1618900	4649108	88	N	N	A	A	0	0	0
4A5F	GGAGCGCA	4	p	NG7975_Anna_Lemur_4_lib_1_1.fastq,NG7975_Anna_Lemur_4_lib_1_2.fastq	Ankarafantsika	2	Ankarafantsika	Fulvus	2	4	2014-12-31	F	A	0	0	3	1618900	4649108	88	N	N	A	A	1	1	1
4A6F	CGACCGCG	4	p	NG7975_Anna_Lemur_4_lib_1_1.fastq,NG7975_Anna_Lemur_4_lib_1_2.fastq	Ankarafantsika	4	Ankarafantsika	Fulvus	4	4	2015-01-02	F	A	0	1	3	1618903	4648542	145	N	N	A	A	0	0	0
4A7F	ATGCGATT	4	p	NG7975_Anna_Lemur_4_lib_1_1.fastq,NG7975_Anna_Lemur_4_lib_1_2.fastq	Ankarafantsika	4	Ankarafantsika	Fulvus	4	4	2015-01-02	M	A	0	1	3	1618903	4648542	145	N	N	A	A	0	0	0
4A9F	AAGATCGT	4	p	NG7975_Anna_Lemur_4_lib_1_1.fastq,NG7975_Anna_Lemur_4_lib_1_2.fastq	Ankarafantsika	5	Ankarafantsika	Fulvus	96	4	2015-01-02	M	A	0	0	3	1618836	4648825	110	N	N	A	A	0	0	0
4And18F	ATAAGGTC	4	p	NG7975_Anna_Lemur_4_lib_1_1.fastq,NG7975_Anna_Lemur_4_lib_1_2.fastq	Andasibe	27	Andasibe	Fulvus	27	4	2014-11-18	U	U	U	U	U	1856492	4825058	969	N	N	A	A	0	0	0
4And19F	AATAAGGA	4	p	NG7975_Anna_Lemur_4_lib_1_1.fastq,NG7975_Anna_Lemur_4_lib_1_2.fastq	Andasibe	27	Andasibe	Fulvus	27	4	2014-11-19	F	A	U	1	U	1856492	4825058	969	N	N	A	A	0	0	0
4And1F	CTGGATAA	4	p	NG7975_Anna_Lemur_4_lib_1_1.fastq,NG7975_Anna_Lemur_4_lib_1_2.fastq	Andasibe	12	Andasibe	Fulvus	12	4	2014-11-18	F	A	U	2	U	1856095	4824861	U	N	N	A	A	0	0	0
4And27F	TACTTATC	4	p	NG7975_Anna_Lemur_4_lib_1_1.fastq,NG7975_Anna_Lemur_4_lib_1_2.fastq	Andasibe	27	Andasibe	Fulvus	27	4	2014-11-19	F	A	0	1	3	1856492	4825058	969	N	N	A	A	0	0	0
4And30F	ATCTCAGT	4	p	NG7975_Anna_Lemur_4_lib_1_1.fastq,NG7975_Anna_Lemur_4_lib_1_2.fastq	Andasibe	28	Andasibe	Fulvus	28	4	2014-11-20	F	A	0	0	3	1856458	4825329	969	N	N	A	A	1	0	1
4And34F	GTCAACGT	4	p	NG7975_Anna_Lemur_4_lib_1_1.fastq,NG7975_Anna_Lemur_4_lib_1_2.fastq	Andasibe	31	Andasibe	Fulvus	31	4	2014-11-21	M	A	0	0	3	1856485	4825374	1012	N	N	A	A	1	0	1
4R12RB	ATGTTCCA	4	p	NG7975_Anna_Lemur_4_lib_1_1.fastq,NG7975_Anna_Lemur_4_lib_1_2.fastq	Ranomafana	86	Vohi	Rubriventer	86	4	2014-12-04	M	A	0	0	3	2113698	4724206	1074	N	N	A	A	1	0	1
4R15RB	CGTCTGAG	4	p	NG7975_Anna_Lemur_4_lib_1_1.fastq,NG7975_Anna_Lemur_4_lib_1_2.fastq	Ranomafana	87	Vohi	Rubriventer	87	4	2014-12-05	F	A	0	0	4	2113947	4724042	1116	N	N	A	A	1	0	1
4R4RB	GGAGTATG	4	p	NG7975_Anna_Lemur_4_lib_1_1.fastq,NG7975_Anna_Lemur_4_lib_1_2.fastq	Ranomafana	75	Tala	Rubriventer	75	4	2014-11-25	M	A	0	0	3	1856495	4825384	885	N	N	A	A	0	0	0
4R53RB	CCAAGTCA	4	p	NG7975_Anna_Lemur_4_lib_1_1.fastq,NG7975_Anna_Lemur_4_lib_1_2.fastq	Ranomafana	80	Vohi	Rubriventer	80	4	2015-02-07	M	A	0	0	4	2117715	4726158	1113	N	N	A	A	1	0	1
4R5RB	TGGTTGAC	4	p	NG7975_Anna_Lemur_4_lib_1_1.fastq,NG7975_Anna_Lemur_4_lib_1_2.fastq	Ranomafana	75	Tala	Rubriventer	75	4	2014-11-25	M	A	0	0	3	1856495	4825384	885	N	N	A	A	0	0	0
AF10F	CTGAGTTC	1	p	NG-7529_Alex_Freek_lib1_lib61757_3337_1_1.fastq.bz2,NG-7529_Alex_Freek_lib1_lib61757_3337_1_2.fastq.bz2	Ankarafantsika	18	Ankarafantsika	Fulvus	18	3	2014-05-01	F	A	0	0	3	U	U	U	N	N	A	A	0	0	0
AF16F	CGCGCCAG	1	p	NG-7529_Alex_Freek_lib1_lib61757_3337_1_1.fastq.bz2,NG-7529_Alex_Freek_lib1_lib61757_3337_1_2.fastq.bz2	Ankarafantsika	19	Ankarafantsika	Fulvus	19	3	2014-05-01	F	A	0	0	4	U	U	U	L	N	A	A	0	0	0
AF18F	CTTCATGG	1	p	NG-7529_Alex_Freek_lib1_lib61757_3337_1_1.fastq.bz2,NG-7529_Alex_Freek_lib1_lib61757_3337_1_2.fastq.bz2	Ankarafantsika	19	Ankarafantsika	Fulvus	19	3	2014-05-01	M	A	0	1	4	U	U	U	L	N	A	A	0	1	0
AF19F	TCAGGCGA	1	p	NG-7529_Alex_Freek_lib1_lib61757_3337_1_1.fastq.bz2,NG-7529_Alex_Freek_lib1_lib61757_3337_1_2.fastq.bz2	Ankarafantsika	19	Ankarafantsika	Fulvus	19	3	2014-05-01	M	A	0	0	2	U	U	U	L	N	A	A	0	0	0
AF21F	TCGTCGCC	1	p	NG-7529_Alex_Freek_lib1_lib61757_3337_1_1.fastq.bz2,NG-7529_Alex_Freek_lib1_lib61757_3337_1_2.fastq.bz2	Ankarafantsika	19	Ankarafantsika	Fulvus	19	3	2014-05-01	F	A	0	0	3	U	U	U	N	N	A	A	0	0	0
AF22F	GAAGCTCG	1	p	NG-7529_Alex_Freek_lib1_lib61757_3337_1_1.fastq.bz2,NG-7529_Alex_Freek_lib1_lib61757_3337_1_2.fastq.bz2	Ankarafantsika	20	Ankarafantsika	Fulvus	20	3	2014-05-02	F	A	0	0	5	U	U	U	N	N	A	A	0	0	0
AF24F	TATATTGA	1	p	NG-7529_Alex_Freek_lib1_lib61757_3337_1_1.fastq.bz2,NG-7529_Alex_Freek_lib1_lib61757_3337_1_2.fastq.bz2	Ankarafantsika	20	Ankarafantsika	Fulvus	20	3	2014-05-02	F	A	0	0	4	U	U	U	L	N	A	A	0	0	0
AF25F	ATATAGGA	1	p	NG-7529_Alex_Freek_lib1_lib61757_3337_1_1.fastq.bz2,NG-7529_Alex_Freek_lib1_lib61757_3337_1_2.fastq.bz2	Ankarafantsika	20	Ankarafantsika	Fulvus	20	3	2014-05-02	M	A	0	0	4	U	U	U	N	N	A	A	0	1	0
AF26F	TCTCTACC	1	p	NG-7529_Alex_Freek_lib1_lib61757_3337_1_1.fastq.bz2,NG-7529_Alex_Freek_lib1_lib61757_3337_1_2.fastq.bz2	Ankarafantsika	21	Ankarafantsika	Fulvus	21	3	2014-05-02	F	A	0	1	4	U	U	U	L	N	A	A	0	0	0
AF28F	CGTCCTCC	1	p	NG-7529_Alex_Freek_lib1_lib61757_3337_1_1.fastq.bz2,NG-7529_Alex_Freek_lib1_lib61757_3337_1_2.fastq.bz2	Ankarafantsika	21	Ankarafantsika	Fulvus	21	3	2014-05-02	M	A	0	1	3	U	U	U	D	N	A	A	0	0	0
AF29F	GGAGCGCA	1	p	NG-7529_Alex_Freek_lib1_lib61757_3337_1_1.fastq.bz2,NG-7529_Alex_Freek_lib1_lib61757_3337_1_2.fastq.bz2	Ankarafantsika	21	Ankarafantsika	Fulvus	21	3	2014-05-02	M	A	0	0	3	U	U	U	L	N	A	A	0	0	0
AF30F	CCGAGGCG	1	p	NG-7529_Alex_Freek_lib1_lib61757_3337_1_1.fastq.bz2,NG-7529_Alex_Freek_lib1_lib61757_3337_1_2.fastq.bz2	Ankarafantsika	21	Ankarafantsika	Fulvus	21	3	2014-05-02	F	A	0	0	4	U	U	U	N	N	A	A	0	0	0
AF31F	AAGGTAAG	1	p	NG-7529_Alex_Freek_lib1_lib61757_3337_1_1.fastq.bz2,NG-7529_Alex_Freek_lib1_lib61757_3337_1_2.fastq.bz2	Ankarafantsika	21	Ankarafantsika	Fulvus	21	3	2014-05-02	F	A	0	0	3	U	U	U	N	N	A	A	0	0	0
AF33F	AGAGATAA	1	p	NG-7529_Alex_Freek_lib1_lib61757_3337_1_1.fastq.bz2,NG-7529_Alex_Freek_lib1_lib61757_3337_1_2.fastq.bz2	Ankarafantsika	21	Ankarafantsika	Fulvus	21	3	2014-05-02	M	A	0	2	3	U	U	U	L	N	A	A	0	0	0
AF34F	TCCGACCT	1	p	NG-7529_Alex_Freek_lib1_lib61757_3337_1_1.fastq.bz2,NG-7529_Alex_Freek_lib1_lib61757_3337_1_2.fastq.bz2	Ankarafantsika	22	Ankarafantsika	Fulvus	22	3	2014-05-02	F	A	0	1	3	U	U	U	N	N	A	A	0	0	0
AF35F	CCGTCTGC	1	p	NG-7529_Alex_Freek_lib1_lib61757_3337_1_1.fastq.bz2,NG-7529_Alex_Freek_lib1_lib61757_3337_1_2.fastq.bz2	Ankarafantsika	22	Ankarafantsika	Fulvus	22	3	2014-05-02	M	A	0	0	3	U	U	U	N	N	A	A	0	0	0
AF36F	TAATACGT	1	p	NG-7529_Alex_Freek_lib1_lib61757_3337_1_1.fastq.bz2,NG-7529_Alex_Freek_lib1_lib61757_3337_1_2.fastq.bz2	Ankarafantsika	22	Ankarafantsika	Fulvus	22	3	2014-05-02	F	A	0	0	3	U	U	U	N	N	A	A	1	1	1
AF38F	ATGCGATT	1	p	NG-7529_Alex_Freek_lib1_lib61757_3337_1_1.fastq.bz2,NG-7529_Alex_Freek_lib1_lib61757_3337_1_2.fastq.bz2	Ankarafantsika	23	Ankarafantsika	Fulvus	23	3	2014-05-03	F	A	0	0	3	U	U	U	N	N	A	A	0	0	0
AF39F	AAGATCGT	1	p	NG-7529_Alex_Freek_lib1_lib61757_3337_1_1.fastq.bz2,NG-7529_Alex_Freek_lib1_lib61757_3337_1_2.fastq.bz2	Ankarafantsika	23	Ankarafantsika	Fulvus	23	3	2014-05-03	M	A	0	0	3	U	U	U	N	N	A	A	1	0	0
AF46F	GGTCAGAT	1	p	NG-7529_Alex_Freek_lib1_lib61757_3337_1_1.fastq.bz2,NG-7529_Alex_Freek_lib1_lib61757_3337_1_2.fastq.bz2	Ankarafantsika	23	Ankarafantsika	Fulvus	23	3	2014-05-03	M	A	0	1	3	U	U	U	N	N	A	A	0	1	0
AF6F	CGACCGCG	1	p	NG-7529_Alex_Freek_lib1_lib61757_3337_1_1.fastq.bz2,NG-7529_Alex_Freek_lib1_lib61757_3337_1_2.fastq.bz2	Ankarafantsika	18	Ankarafantsika	Fulvus	18	3	2014-05-01	M	A	0	0	4	U	U	U	L	N	A	A	1	0	0
AND11F	TGCCTCTC	2	p	NG-7529_Alex_Freek_lib2_lib61758_3337_1_1.fastq.bz2,NG-7529_Alex_Freek_lib2_lib61758_3337_1_2.fastq.bz2	Andasibe	14	Andasibe	Fulvus	14	3	2014-05-20	F	A	0	0	3	U	U	U	N	N	A	A	0	0	0
AND17F	CTGGATAA	1	p	NG-7529_Alex_Freek_lib1_lib61757_3337_1_1.fastq.bz2,NG-7529_Alex_Freek_lib1_lib61757_3337_1_2.fastq.bz2	Andasibe	15	Andasibe	Fulvus	15	3	2014-05-21	M	A	0	0	3	U	U	U	N	N	A	A	0	0	0
AND19F	TACTTATC	1	p	NG-7529_Alex_Freek_lib1_lib61757_3337_1_1.fastq.bz2,NG-7529_Alex_Freek_lib1_lib61757_3337_1_2.fastq.bz2	Andasibe	15	Andasibe	Fulvus	15	3	2014-05-21	M	A	0	0	3	U	U	U	N	N	A	A	1	0	0
AND20F	ATCTCAGT	1	p	NG-7529_Alex_Freek_lib1_lib61757_3337_1_1.fastq.bz2,NG-7529_Alex_Freek_lib1_lib61757_3337_1_2.fastq.bz2	Andasibe	15	Andasibe	Fulvus	15	3	2014-05-21	M	A	0	0	3	U	U	U	N	N	A	A	1	0	0
AND22F	ATAAGGTC	1	p	NG-7529_Alex_Freek_lib1_lib61757_3337_1_1.fastq.bz2,NG-7529_Alex_Freek_lib1_lib61757_3337_1_2.fastq.bz2	Andasibe	15	Andasibe	Fulvus	15	3	2014-05-21	M	A	0	0	3	U	U	U	N	N	A	A	1	0	0
AND25F	GCTTGATG	2	p	NG-7529_Alex_Freek_lib2_lib61758_3337_1_1.fastq.bz2,NG-7529_Alex_Freek_lib2_lib61758_3337_1_2.fastq.bz2	Andasibe	15	Andasibe	Fulvus	15	3	2014-05-21	F	A	0	0	3	U	U	U	N	N	A	A	0	1	0
AND2F	GTAAGAAG	2	p	NG-7529_Alex_Freek_lib2_lib61758_3337_1_1.fastq.bz2,NG-7529_Alex_Freek_lib2_lib61758_3337_1_2.fastq.bz2	Andasibe	14	Andasibe	Fulvus	14	3	2014-05-20	F	A	0	0	3	U	U	U	N	N	A	A	0	0	0
AND30F	GTCAACGT	1	p	NG-7529_Alex_Freek_lib1_lib61757_3337_1_1.fastq.bz2,NG-7529_Alex_Freek_lib1_lib61757_3337_1_2.fastq.bz2	Andasibe	16	Andasibe	Fulvus	16	3	2014-05-21	F	A	0	0	3	U	U	U	N	N	A	A	1	0	0
AND38F	GAGTTCAT	1	p	NG-7529_Alex_Freek_lib1_lib61757_3337_1_1.fastq.bz2,NG-7529_Alex_Freek_lib1_lib61757_3337_1_2.fastq.bz2	Andasibe	17	Andasibe	Fulvus	17	3	2014-05-21	M	A	0	0	3	U	U	U	N	N	A	A	1	0	0
AND39F	ATGTTCCA	1	p	NG-7529_Alex_Freek_lib1_lib61757_3337_1_1.fastq.bz2,NG-7529_Alex_Freek_lib1_lib61757_3337_1_2.fastq.bz2	Andasibe	17	Andasibe	Fulvus	17	3	2014-05-21	F	A	0	0	3	U	U	U	N	N	A	A	0	0	0
AND4F	TCCAGCTC	2	p	NG-7529_Alex_Freek_lib2_lib61758_3337_1_1.fastq.bz2,NG-7529_Alex_Freek_lib2_lib61758_3337_1_2.fastq.bz2	Andasibe	14	Andasibe	Fulvus	14	3	2014-05-20	F	A	0	0	3	U	U	U	N	N	A	A	1	0	0
AND5F	CGTCTGAG	1	p	NG-7529_Alex_Freek_lib1_lib61757_3337_1_1.fastq.bz2,NG-7529_Alex_Freek_lib1_lib61757_3337_1_2.fastq.bz2	Andasibe	14	Andasibe	Fulvus	14	3	2014-05-20	F	A	0	0	3	U	U	U	N	N	A	A	0	0	0
AND6F	AATAAGGA	1	p	NG-7529_Alex_Freek_lib1_lib61757_3337_1_1.fastq.bz2,NG-7529_Alex_Freek_lib1_lib61757_3337_1_2.fastq.bz2	Andasibe	14	Andasibe	Fulvus	14	3	2014-05-20	M	A	0	0	3	U	U	U	N	N	A	A	1	0	0
Ki10RF	TCGTCGCC	4	p	NG-7529_L2_b11727_AlexLing_lib53033_2892_1_1.fastq.bz2,NG-7529_L2_b11727_AlexLing_lib53033_2892_1_2.fastq.bz2	Kirindy	37	Kirindy	Rufifrons	37	3	2014-05-26	F	SA	0	1	3	S20°04.318	E44°40.265	U	N	N	A	A	1	0	0
Ki11RF	TCCGACCT	5	p	NG-7529_L3_b11728_AlexLing_lib53034_2892_1_1.fastq.bz2,NG-7529_L3_b11728_AlexLing_lib53034_2892_1_2.fastq.bz2	Kirindy	29	Kirindy	Rufifrons	29	3	2014-05-27	F	A	0	0	3	S20°04.318	E44°40.265	U	N	N	A	A	1	0	0
Ki12RF	GGCCAGTA	4	p	NG-7529_L2_b11727_AlexLing_lib53033_2892_1_1.fastq.bz2,NG-7529_L2_b11727_AlexLing_lib53033_2892_1_2.fastq.bz2	Kirindy	37	Kirindy	Rufifrons	37	3	2014-05-27	F	SA	0	1	3	S20°04.318	E44°40.265	U	N	N	A	A	1	0	0
Ki13RF	CTGAGTTC	4	p	NG-7529_L2_b11727_AlexLing_lib53033_2892_1_1.fastq.bz2,NG-7529_L2_b11727_AlexLing_lib53033_2892_1_2.fastq.bz2	Kirindy	37	Kirindy	Rufifrons	37	3	2014-05-27	F	A	0	0	3	S20°04.318	E44°40.265	U	N	N	A	A	1	0	0
Ki14RF	TCTCTACC	4	p	NG-7529_L2_b11727_AlexLing_lib53033_2892_1_1.fastq.bz2,NG-7529_L2_b11727_AlexLing_lib53033_2892_1_2.fastq.bz2	Kirindy	37	Kirindy	Rufifrons	37	3	2014-05-27	F	A	0	0	3	S20°04.318	E44°40.265	U	N	N	A	A	0	0	0
Ki16RF	GAAGCTCG	4	p	NG-7529_L2_b11727_AlexLing_lib53033_2892_1_1.fastq.bz2,NG-7529_L2_b11727_AlexLing_lib53033_2892_1_2.fastq.bz2	Kirindy	37	Kirindy	Rufifrons	37	3	2014-05-27	M	SA	0	0	3	S20°04.428	E44°40.101	U	N	N	A	A	1	1	1
Ki1RF	AGAGATAA	4	p	NG-7529_L2_b11727_AlexLing_lib53033_2892_1_1.fastq.bz2,NG-7529_L2_b11727_AlexLing_lib53033_2892_1_2.fastq.bz2	Kirindy	24	Kirindy	Rufifrons	24	3	2014-05-26	M	A	0	0	3	S20°04.467	E44°40.237	U	N	N	A	A	1	0	0
Ki22RF	TCCGACCT	4	p	NG-7529_L2_b11727_AlexLing_lib53033_2892_1_1.fastq.bz2,NG-7529_L2_b11727_AlexLing_lib53033_2892_1_2.fastq.bz2	Kirindy	33	Kirindy	Rufifrons	33	3	2014-05-27	F	A	0	0	3	S20°04.152	E44°40.447	U	N	N	A	A	1	0	0
Ki24RF	GCTTGATG	4	p	NG-7529_L2_b11727_AlexLing_lib53033_2892_1_1.fastq.bz2,NG-7529_L2_b11727_AlexLing_lib53033_2892_1_2.fastq.bz2	Kirindy	33	Kirindy	Rufifrons	33	3	2014-05-27	F	SA	0	1	3	S20°04.152	E44°40.447	U	N	N	A	A	1	0	0
Ki25RF	GTAAGAAG	4	p	NG-7529_L2_b11727_AlexLing_lib53033_2892_1_1.fastq.bz2,NG-7529_L2_b11727_AlexLing_lib53033_2892_1_2.fastq.bz2	Kirindy	33	Kirindy	Rufifrons	33	3	2014-05-27	F	SA	0	1	3	S20°04.152	E44°40.447	U	N	N	A	A	1	1	1
Ki28RF	CATCAGTT	4	p	NG-7529_L2_b11727_AlexLing_lib53033_2892_1_1.fastq.bz2,NG-7529_L2_b11727_AlexLing_lib53033_2892_1_2.fastq.bz2	Kirindy	39	Kirindy	Rufifrons	39	3	2014-05-28	F	A	0	0	3	S20°04.610	E44°40.844	U	N	N	A	A	1	0	0
Ki29RF	TCCAGCTC	5	p	NG-7529_L3_b11728_AlexLing_lib53034_2892_1_1.fastq.bz2,NG-7529_L3_b11728_AlexLing_lib53034_2892_1_2.fastq.bz2	Kirindy	39	Kirindy	Rufifrons	39	3	2014-05-28	F	A	0	0	3	S20°04.610	E44°40.844	U	N	N	A	A	1	1	1
Ki2RF	GGTCAGAT	4	p	NG-7529_L2_b11727_AlexLing_lib53033_2892_1_1.fastq.bz2,NG-7529_L2_b11727_AlexLing_lib53033_2892_1_2.fastq.bz2	Kirindy	24	Kirindy	Rufifrons	24	3	2014-05-26	F	SA	0	1	3	S20°04.467	E44°40.237	U	N	N	A	A	1	0	0
Ki31RF	TACCTACT	4	p	NG-7529_L2_b11727_AlexLing_lib53033_2892_1_1.fastq.bz2,NG-7529_L2_b11727_AlexLing_lib53033_2892_1_2.fastq.bz2	Kirindy	39	Kirindy	Rufifrons	39	3	2014-05-28	M	A	0	0	3	S20°04.610	E44°40.844	U	N	N	A	A	1	0	0
Ki3RF	CCGTCTGC	4	p	NG-7529_L2_b11727_AlexLing_lib53033_2892_1_1.fastq.bz2,NG-7529_L2_b11727_AlexLing_lib53033_2892_1_2.fastq.bz2	Kirindy	24	Kirindy	Rufifrons	24	3	2014-05-26	F	SA	0	0	3	S20°04.467	E44°40.237	U	N	N	A	A	1	1	1
Ki4RF	GGAGCGCA	4	p	NG-7529_L2_b11727_AlexLing_lib53033_2892_1_1.fastq.bz2,NG-7529_L2_b11727_AlexLing_lib53033_2892_1_2.fastq.bz2	Kirindy	24	Kirindy	Rufifrons	24	3	2014-05-26	M	SA	0	0	3	S20°04.467	E44°40.237	U	N	N	A	A	1	1	1
Ki5RF	CGACCGCG	4	p	NG-7529_L2_b11727_AlexLing_lib53033_2892_1_1.fastq.bz2,NG-7529_L2_b11727_AlexLing_lib53033_2892_1_2.fastq.bz2	Kirindy	24	Kirindy	Rufifrons	24	3	2014-05-26	M	A	0	0	3	S20°04.467	E44°40.237	U	N	N	A	A	1	0	0
Ki62RF	ATCTCAGT	5	p	NG-7529_L3_b11728_AlexLing_lib53034_2892_1_1.fastq.bz2,NG-7529_L3_b11728_AlexLing_lib53034_2892_1_2.fastq.bz2	Kirindy	37	Kirindy	Rufifrons	37	3	2014-06-01	M	A	0	0	3	S20°04.424	E44°40.126	U	N	N	A	A	1	0	0
Ki63RF	GTCAACGT	5	p	NG-7529_L3_b11728_AlexLing_lib53034_2892_1_1.fastq.bz2,NG-7529_L3_b11728_AlexLing_lib53034_2892_1_2.fastq.bz2	Kirindy	37	Kirindy	Rufifrons	37	3	2014-06-01	F	A	0	0	3	S20°04.424	E44°40.126	U	N	N	A	A	0	1	0
Ki64RF	ATGTTCCA	5	p	NG-7529_L3_b11728_AlexLing_lib53034_2892_1_1.fastq.bz2,NG-7529_L3_b11728_AlexLing_lib53034_2892_1_2.fastq.bz2	Kirindy	37	Kirindy	Rufifrons	37	3	2014-06-01	F	A	0	0	3	S20°04.424	E44°40.126	U	N	N	A	A	1	0	0
Ki65RF	CGTCTGAG	5	p	NG-7529_L3_b11728_AlexLing_lib53034_2892_1_1.fastq.bz2,NG-7529_L3_b11728_AlexLing_lib53034_2892_1_2.fastq.bz2	Kirindy	37	Kirindy	Rufifrons	37	3	2014-06-01	F	A	0	0	3	S20°04.424	E44°40.126	U	N	N	A	A	1	0	0
Ki66RF	CCAAGTCA	5	p	NG-7529_L3_b11728_AlexLing_lib53034_2892_1_1.fastq.bz2,NG-7529_L3_b11728_AlexLing_lib53034_2892_1_2.fastq.bz2	Kirindy	37	Kirindy	Rufifrons	37	3	2014-06-01	F	SA	0	1	3	S20°04.424	E44°40.126	U	N	N	A	A	1	0	0
Ki68RF	TGGTTGAC	5	p	NG-7529_L3_b11728_AlexLing_lib53034_2892_1_1.fastq.bz2,NG-7529_L3_b11728_AlexLing_lib53034_2892_1_2.fastq.bz2	Kirindy	37	Kirindy	Rufifrons	37	3	2014-06-01	M	A	0	0	3	S20°04.424	E44°40.126	U	N	N	A	A	1	0	0
Ki69RF	GCCTCATC	5	p	NG-7529_L3_b11728_AlexLing_lib53034_2892_1_1.fastq.bz2,NG-7529_L3_b11728_AlexLing_lib53034_2892_1_2.fastq.bz2	Kirindy	37	Kirindy	Rufifrons	37	3	2014-06-01	M	A	0	0	3	S20°04.424	E44°40.126	U	N	N	A	A	0	1	0
Ki70RF	TTCTGAAC	5	p	NG-7529_L3_b11728_AlexLing_lib53034_2892_1_1.fastq.bz2,NG-7529_L3_b11728_AlexLing_lib53034_2892_1_2.fastq.bz2	Kirindy	37	Kirindy	Rufifrons	37	3	2014-06-01	F	A	0	0	3	U	U	U	N	N	A	A	1	0	0
Ki71RF	GAGTTCAT	5	p	NG-7529_L3_b11728_AlexLing_lib53034_2892_1_1.fastq.bz2,NG-7529_L3_b11728_AlexLing_lib53034_2892_1_2.fastq.bz2	Kirindy	37	Kirindy	Rufifrons	37	3	2014-06-01	M	SA	0	1	3	S20°04.424	E44°40.126	U	N	N	A	A	0	0	0
Ki72RF	CTTCATGG	5	p	NG-7529_L3_b11728_AlexLing_lib53034_2892_1_1.fastq.bz2,NG-7529_L3_b11728_AlexLing_lib53034_2892_1_2.fastq.bz2	Kirindy	37	Kirindy	Rufifrons	37	3	2014-06-01	F	SA	0	1	3	S20°04.424	E44°40.126	U	N	N	A	A	1	0	0
Ki73RF	TCAGGCGA	5	p	NG-7529_L3_b11728_AlexLing_lib53034_2892_1_1.fastq.bz2,NG-7529_L3_b11728_AlexLing_lib53034_2892_1_2.fastq.bz2	Kirindy	33	Kirindy	Rufifrons	33	3	2014-06-01	M	A	1	1	3	S20°04.306	E44°40.460	U	N	N	A	A	1	0	0
Ki74RF	AGAGATAA	5	p	NG-7529_L3_b11728_AlexLing_lib53034_2892_1_1.fastq.bz2,NG-7529_L3_b11728_AlexLing_lib53034_2892_1_2.fastq.bz2	Kirindy	33	Kirindy	Rufifrons	33	3	2014-06-01	M	SA	0	0	3	S20°04.306	E44°40.460	U	N	N	A	A	1	1	1
Ki81RF	GTAAGAAG	5	p	NG-7529_L3_b11728_AlexLing_lib53034_2892_1_1.fastq.bz2,NG-7529_L3_b11728_AlexLing_lib53034_2892_1_2.fastq.bz2	Kirindy	39	Kirindy	Rufifrons	39	3	2014-06-02	F	A	0	0	3	S20°04.612	E44°40.753	U	N	N	A	A	1	0	0
Ki83RF	CTGACCGG	5	p	NG-7529_L3_b11728_AlexLing_lib53034_2892_1_1.fastq.bz2,NG-7529_L3_b11728_AlexLing_lib53034_2892_1_2.fastq.bz2	Kirindy	39	Kirindy	Rufifrons	39	3	2014-06-02	F	A	0	0	3	S20°04.612	E44°40.753	U	N	N	A	A	1	0	0
Ki89RF	CATCAGTT	5	p	NG-7529_L3_b11728_AlexLing_lib53034_2892_1_1.fastq.bz2,NG-7529_L3_b11728_AlexLing_lib53034_2892_1_2.fastq.bz2	Kirindy	39	Kirindy	Rufifrons	39	3	2014-06-02	F	A	0	0	3	S20°04.612	E44°40.753	U	N	N	A	A	1	0	0
Ki90RF	TCGTCGCC	5	p	NG-7529_L3_b11728_AlexLing_lib53034_2892_1_1.fastq.bz2,NG-7529_L3_b11728_AlexLing_lib53034_2892_1_2.fastq.bz2	Kirindy	10	Kirindy	Rufifrons	10	3	2014-06-02	F	SA	0	0	3	S20°04.613	E44°40.591	U	N	N	A	A	1	0	0
Ki93RF	CTGAGTTC	5	p	NG-7529_L3_b11728_AlexLing_lib53034_2892_1_1.fastq.bz2,NG-7529_L3_b11728_AlexLing_lib53034_2892_1_2.fastq.bz2	Kirindy	10	Kirindy	Rufifrons	10	3	2014-06-02	M	A	0	1	3	S20°04.613	E44°40.591	U	N	N	A	A	1	0	0
Ki94RF	TCTCTACC	5	p	NG-7529_L3_b11728_AlexLing_lib53034_2892_1_1.fastq.bz2,NG-7529_L3_b11728_AlexLing_lib53034_2892_1_2.fastq.bz2	Kirindy	10	Kirindy	Rufifrons	10	3	2014-06-02	F	A	0	0	3	S20°04.613	E44°40.591	U	N	N	A	A	1	0	0
Ki97RF	CCGAGGCG	5	p	NG-7529_L3_b11728_AlexLing_lib53034_2892_1_1.fastq.bz2,NG-7529_L3_b11728_AlexLing_lib53034_2892_1_2.fastq.bz2	Kirindy	10	Kirindy	Rufifrons	10	3	2014-06-02	F	A	0	0	3	S20°04.613	E44°40.591	U	N	N	A	A	1	0	0
Ki99RF	ACCGGAAT	5	p	NG-7529_L3_b11728_AlexLing_lib53034_2892_1_1.fastq.bz2,NG-7529_L3_b11728_AlexLing_lib53034_2892_1_2.fastq.bz2	Kirindy	29	Kirindy	Rufifrons	29	3	2014-06-03	M	A	0	0	3	S20°04.276	E44°39.600	U	N	N	A	A	1	0	0
MI2F	GAACGCTG	2	p	NG-7529_Alex_Freek_lib2_lib61758_3337_1_1.fastq.bz2,NG-7529_Alex_Freek_lib2_lib61758_3337_1_2.fastq.bz2	Andasibe	13	Andasibe	Fulvus	13	3	2014-05-20	F	A	0	0	3	U	U	U	N	N	A	A	0	0	0
NB10EMA	GTAAGAAG	5	p	Nathalie_Lemur1_1_1.fastq,Nathalie_Lemur1_1_2.fastq	Nosy_Be	90	Nosy_Be	Macaco	90	4	2014-12-15	M	SA	0	0	3	1323676	4820469	42	L	N	A	A	0	1	0
NB14EMA	ATGCGATT	5	p	Nathalie_Lemur1_1_1.fastq,Nathalie_Lemur1_1_2.fastq	Nosy_Be	92	Nosy_Be	Macaco	92	4	2014-12-17	F	A	0	1	3	1323667	4820473	18	L	N	A	A	1	0	1
NB16EMA	GGCCAGTA	5	p	Nathalie_Lemur1_1_1.fastq,Nathalie_Lemur1_1_2.fastq	Nosy_Be	92	Nosy_Be	Macaco	92	4	2014-12-17	U	U	U	U	U	1323667	4820473	18	L	N	A	A	1	0	1
NB17EMA	TCTCTACC	5	p	Nathalie_Lemur1_1_1.fastq,Nathalie_Lemur1_1_2.fastq	Nosy_Be	92	Nosy_Be	Macaco	92	4	2014-12-17	U	U	U	U	U	1323667	4820473	18	L	N	A	A	1	0	1
NB18EMA	CTGAGTTC	5	p	Nathalie_Lemur1_1_1.fastq,Nathalie_Lemur1_1_2.fastq	Nosy_Be	92	Nosy_Be	Macaco	92	4	2014-12-17	U	U	U	U	U	1323559	4820489	25	N	N	A	A	0	0	0
NB19EMA	GAAGCTCG	5	p	Nathalie_Lemur1_1_1.fastq,Nathalie_Lemur1_1_2.fastq	Nosy_Be	92	Nosy_Be	Macaco	92	4	2014-12-17	M	A	0	1	3	1323559	4820489	25	N	N	A	A	1	0	1
NB1EMA	TATATTGA	5	p	Nathalie_Lemur1_1_1.fastq,Nathalie_Lemur1_1_2.fastq	Nosy_Be	91	Nosy_Be	Macaco	91	4	2014-12-15	M	A	0	0	3	1323940	4820585	7	N	N	A	A	1	0	1
NB21EMA	AAGGTAAG	5	p	Nathalie_Lemur1_1_1.fastq,Nathalie_Lemur1_1_2.fastq	Nosy_Be	92	Nosy_Be	Macaco	92	4	2014-12-17	M	A	0	0	3	1323559	4820489	25	L	N	A	A	0	0	0
NB22EMA	ATATAGGA	5	p	Nathalie_Lemur1_1_1.fastq,Nathalie_Lemur1_1_2.fastq	Nosy_Be	92	Nosy_Be	Macaco	92	4	2014-12-18	F	A	0	0	3	1323559	4820489	25	N	N	A	A	0	0	0
NB23EMA	TGCCTCTC	5	p	Nathalie_Lemur1_1_1.fastq,Nathalie_Lemur1_1_2.fastq	Nosy_Be	92	Nosy_Be	Macaco	92	4	2014-12-17	F	A	0	0	3	1323559	4820489	25	N	N	A	A	1	0	1
NB25EMA	AAGATCGT	5	p	Nathalie_Lemur1_1_1.fastq,Nathalie_Lemur1_1_2.fastq	Nosy_Be	92	Nosy_Be	Macaco	92	4	2014-12-17	F	A	0	1	4	1323216	4820699	21	N	N	A	A	1	0	1
NB2EMA	TACCTACT	6	p	Anna_Lemur4_1_1.fastq,Anna_Lemur4_1_2.fastq	Nosy_Be	90	Nosy_Be	Macaco	90	4	2014-12-15	F	A	0	1	3	1323940	4820585	7	N	N	A	A	1	0	1
NB3EMA	TCCGACCT	5	p	Nathalie_Lemur1_1_1.fastq,Nathalie_Lemur1_1_2.fastq	Nosy_Be	91	Nosy_Be	Macaco	91	4	2014-12-15	M	A	0	0	3	1323940	4820585	7	L	N	A	A	1	1	1
NB4EMA	ACCGGAAT	6	p	Anna_Lemur4_1_1.fastq,Anna_Lemur4_1_2.fastq	Nosy_Be	90	Nosy_Be	Macaco	90	4	2014-12-15	F	A	U	U	U	1323940	4820585	7	L	N	A	A	0	1	0
NB6EMA	TCCAGCTC	5	p	Nathalie_Lemur1_1_1.fastq,Nathalie_Lemur1_1_2.fastq	Nosy_Be	91	Nosy_Be	Macaco	91	4	2014-12-15	M	A	0	1	3	1323940	4820585	7	L	N	A	A	1	0	1
NB7EMA	CTGACCGG	6	p	Anna_Lemur4_1_1.fastq,Anna_Lemur4_1_2.fastq	Nosy_Be	90	Nosy_Be	Macaco	90	4	2014-12-15	F	A	U	U	U	1323940	4820585	7	L	N	A	A	1	0	1
NB8EMA	CATCAGTT	6	p	Anna_Lemur4_1_1.fastq,Anna_Lemur4_1_2.fastq	Nosy_Be	90	Nosy_Be	Macaco	90	4	2014-12-15	F	A	0	1	3	1323940	4820585	7	L	N	A	A	1	0	1
NB9EMA	GCTTGATG	5	p	Nathalie_Lemur1_1_1.fastq,Nathalie_Lemur1_1_2.fastq	Nosy_Be	90	Nosy_Be	Macaco	90	4	2014-12-15	M	A	0	0	3	1323676	4820469	42	L	N	A	A	0	0	0
NK11EMA	CGCGCCAG	1	p	AM1_1_1.fastq,AM1_1_2.fastq	Nosy_Komba	89	Nosy_Komba	Macaco	89	4	2014-12-13	M	A	0	0	3	1326646	4820833	22	L	N	A	A	1	1	1
NK12EMA	TAATACGT	1	p	AM1_1_1.fastq,AM1_1_2.fastq	Nosy_Komba	78	Nosy_Komba	Macaco	78	4	2014-12-14	M	A	0	0	3	1326746	4820740	57	L	N	A	P	1	0	1
NK13EMA	TCGTCGCC	1	p	AM1_1_1.fastq,AM1_1_2.fastq	Nosy_Komba	78	Nosy_Komba	Macaco	78	4	2014-12-14	M	SA	0	0	3	1326746	4820740	57	L	N	A	A	1	0	1
NK14EMA	GGCCAGTA	1	p	AM1_1_1.fastq,AM1_1_2.fastq	Nosy_Komba	78	Nosy_Komba	Macaco	78	4	2014-12-14	M	SA	1	0	3	1326746	4820740	57	N	N	A	A	0	1	0
NK16EMA	TACTTATC	2	p	AM2_1_1.fastq,AM2_1_2.fastq	Nosy_Komba	78	Nosy_Komba	Macaco	78	4	2014-12-14	U	U	U	U	U	1326746	4820740	57	N	N	A	A	1	0	1
NK17EMA	GGAGCGCA	2	p	AM2_1_1.fastq,AM2_1_2.fastq	Nosy_Komba	77	Nosy_Komba	Macaco	97	4	2014-12-18	M	A	0	0	3	1326734	4820728	49	N	N	A	A	1	1	1
NK18EMA	CGACCGCG	2	p	AM2_1_1.fastq,AM2_1_2.fastq	Nosy_Komba	77	Nosy_Komba	Macaco	97	4	2014-12-18	M	A	0	0	3	1326734	4820728	49	L	N	A	A	1	1	1
NK19EMA	CTGACCGG	2	p	AM2_1_1.fastq,AM2_1_2.fastq	Nosy_Komba	77	Nosy_Komba	Macaco	97	4	2014-12-18	U	U	U	U	U	1326734	4820728	49	L	N	A	A	1	0	1
NK1EMA	GCCTCATC	1	p	AM1_1_1.fastq,AM1_1_2.fastq	Nosy_Komba	89	Nosy_Komba	Macaco	89	4	2014-12-13	F	A	0	0	3	1326646	4820833	22	N	N	A	A	1	1	1
NK20EMA	CATCAGTT	2	p	AM2_1_1.fastq,AM2_1_2.fastq	Nosy_Komba	77	Nosy_Komba	Macaco	97	4	2014-12-18	M	A	0	0	3	1326734	4820728	49	D	N	A	A	1	0	1
NK22EMA	CGTCCTCC	2	p	AM2_1_1.fastq,AM2_1_2.fastq	Nosy_Komba	77	Nosy_Komba	Macaco	97	4	2014-12-18	M	A	0	0	3	1326734	4820728	49	L	N	A	A	1	0	1
NK23EMA	TCGTCGCC	2	p	AM2_1_1.fastq,AM2_1_2.fastq	Nosy_Komba	77	Nosy_Komba	Macaco	97	4	2014-12-18	M	A	0	0	3	1326734	4820728	49	L	N	A	A	1	0	1
NK24EMA	CGCGCCAG	2	p	AM2_1_1.fastq,AM2_1_2.fastq	Nosy_Komba	77	Nosy_Komba	Macaco	97	4	2014-12-18	M	A	0	0	3	1326734	4820728	49	N	N	A	A	1	1	1
NK25EMA	TAATACGT	2	p	AM2_1_1.fastq,AM2_1_2.fastq	Nosy_Komba	77	Nosy_Komba	Macaco	97	4	2014-12-18	M	A	0	0	3	1326734	4820728	49	L	N	A	A	0	0	0
NK27EMA	GGCCAGTA	2	p	AM2_1_1.fastq,AM2_1_2.fastq	Nosy_Komba	77	Nosy_Komba	Macaco	97	4	2014-12-18	F	A	2	1	3	1326734	4820728	49	D	N	A	A	1	0	1
NK2EMA	GAGTTCAT	1	p	AM1_1_1.fastq,AM1_1_2.fastq	Nosy_Komba	89	Nosy_Komba	Macaco	89	4	2014-12-13	F	A	0	1	3	1326646	4820833	22	N	N	A	A	0	0	0
NK3EMA	CTTCATGG	1	p	AM1_1_1.fastq,AM1_1_2.fastq	Nosy_Komba	89	Nosy_Komba	Macaco	89	4	2014-12-13	M	A	U	U	U	1326646	4820833	22	N	N	A	A	0	1	0
NK4EMA	TCAGGCGA	1	p	AM1_1_1.fastq,AM1_1_2.fastq	Nosy_Komba	89	Nosy_Komba	Macaco	89	4	2014-12-13	M	A	0	0	3	1326646	4820833	22	L	N	A	A	0	1	0
NK5EMA	GGTCAGAT	1	p	AM1_1_1.fastq,AM1_1_2.fastq	Nosy_Komba	89	Nosy_Komba	Macaco	89	4	2014-12-13	F	A	0	1	3	1326646	4820833	22	N	N	A	A	1	1	1
NK6EMA	CCGTCTGC	1	p	AM1_1_1.fastq,AM1_1_2.fastq	Nosy_Komba	89	Nosy_Komba	Macaco	89	4	2014-12-13	M	A	1	1	3	1326646	4820833	22	L	N	A	A	1	0	1
NK7EMA	GGAGCGCA	1	p	AM1_1_1.fastq,AM1_1_2.fastq	Nosy_Komba	89	Nosy_Komba	Macaco	89	4	2014-12-13	M	A	0	0	3	1326646	4820833	22	N	N	A	A	1	0	1
NK8EMA	CGACCGCG	1	p	AM1_1_1.fastq,AM1_1_2.fastq	Nosy_Komba	89	Nosy_Komba	Macaco	89	4	2014-12-13	M	A	0	0	3	1326646	4820833	22	L	N	A	A	1	0	1
NK9EMA	CGTCCTCC	1	p	AM1_1_1.fastq,AM1_1_2.fastq	Nosy_Komba	89	Nosy_Komba	Macaco	89	4	2014-12-13	M	A	0	0	3	1326646	4820833	22	L	N	A	A	0	0	0
NT10F	ACCGGAAT	2	p	NG-7529_Alex_Freek_lib2_lib61758_3337_1_1.fastq.bz2,NG-7529_Alex_Freek_lib2_lib61758_3337_1_2.fastq.bz2	Nosy_Tanikely	38	Nosy_Tanikely	Fulvus	38	3	2014-05-15	F	A	0	1	3	U	U	U	N	L	A	A	1	1	1
NT11F	CTGGATAA	3	p	NG-7529_Alex_Floor_2014121_lib61759_3337_1_1.fastq.bz2,NG-7529_Alex_Floor_2014121_lib61759_3337_1_2.fastq.bz2	Nosy_Tanikely	38	Nosy_Tanikely	Fulvus	38	3	2014-05-15	F	A	0	0	3	U	U	U	N	N	A	A	0	0	0
NT12F	CTGACCGG	2	p	NG-7529_Alex_Freek_lib2_lib61758_3337_1_1.fastq.bz2,NG-7529_Alex_Freek_lib2_lib61758_3337_1_2.fastq.bz2	Nosy_Tanikely	38	Nosy_Tanikely	Fulvus	38	3	2014-05-15	M	A	0	5	3	U	U	U	N	N	A	A	1	0	0
NT1EMA	CATCAGTT	5	p	Nathalie_Lemur1_1_1.fastq,Nathalie_Lemur1_1_2.fastq	Nosy_Tanikely	36	Nosy_Tanikely	Fulvus	36	4	2014-12-16	F	A	U	U	U	1328984	4814190	24	L	N	A	A	1	0	1
NT1F	CATCAGTT	2	p	NG-7529_Alex_Freek_lib2_lib61758_3337_1_1.fastq.bz2,NG-7529_Alex_Freek_lib2_lib61758_3337_1_2.fastq.bz2	Nosy_Tanikely	38	Nosy_Tanikely	Fulvus	38	3	2014-05-15	M	SA	1	1	2	U	U	U	N	L	A	A	0	1	0
NT2EMA	GAACGCTG	5	p	Nathalie_Lemur1_1_1.fastq,Nathalie_Lemur1_1_2.fastq	Nosy_Tanikely	36	Nosy_Tanikely	Fulvus	36	4	2014-12-16	U	U	0	0	3	1328984	4814190	24	L	N	A	A	1	0	1
NT3EMA	TACCTACT	5	p	Nathalie_Lemur1_1_1.fastq,Nathalie_Lemur1_1_2.fastq	Nosy_Tanikely	36	Nosy_Tanikely	Fulvus	36	4	2014-12-16	M	A	0	0	3	1328984	4814190	24	L	N	A	A	1	0	1
NT3F	ATAAGGTC	3	p	NG-7529_Alex_Floor_2014121_lib61759_3337_1_1.fastq.bz2,NG-7529_Alex_Floor_2014121_lib61759_3337_1_2.fastq.bz2	Nosy_Tanikely	38	Nosy_Tanikely	Fulvus	38	3	2014-05-15	F	A	0	1	3	U	U	U	N	N	A	A	1	0	0
NT4F	ATGTTCCA	3	p	NG-7529_Alex_Floor_2014121_lib61759_3337_1_1.fastq.bz2,NG-7529_Alex_Floor_2014121_lib61759_3337_1_2.fastq.bz2	Nosy_Tanikely	38	Nosy_Tanikely	Fulvus	38	3	2014-05-15	M	A	0	0	3	U	U	U	N	N	A	A	0	0	0
NT5F	ATCTCAGT	3	p	NG-7529_Alex_Floor_2014121_lib61759_3337_1_1.fastq.bz2,NG-7529_Alex_Floor_2014121_lib61759_3337_1_2.fastq.bz2	Nosy_Tanikely	38	Nosy_Tanikely	Fulvus	38	3	2014-05-15	F	SA	0	0	3	U	U	U	N	N	A	A	0	0	0
NT6EMA	CTGACCGG	5	p	Nathalie_Lemur1_1_1.fastq,Nathalie_Lemur1_1_2.fastq	Nosy_Tanikely	36	Nosy_Tanikely	Fulvus	36	4	2014-12-16	U	U	U	U	U	1328984	4814190	24	N	N	A	A	1	0	1
NT6F	TACTTATC	3	p	NG-7529_Alex_Floor_2014121_lib61759_3337_1_1.fastq.bz2,NG-7529_Alex_Floor_2014121_lib61759_3337_1_2.fastq.bz2	Nosy_Tanikely	38	Nosy_Tanikely	Fulvus	38	3	2014-05-15	F	SA	0	0	3	U	U	U	N	L	A	A	0	0	0
NT7EMA	ACCGGAAT	5	p	Nathalie_Lemur1_1_1.fastq,Nathalie_Lemur1_1_2.fastq	Nosy_Tanikely	36	Nosy_Tanikely	Fulvus	36	4	2014-12-16	F	A	0	0	4	1328984	4814190	24	L	N	A	A	1	0	1
NT7F	AATAAGGA	3	p	NG-7529_Alex_Floor_2014121_lib61759_3337_1_1.fastq.bz2,NG-7529_Alex_Floor_2014121_lib61759_3337_1_2.fastq.bz2	Nosy_Tanikely	38	Nosy_Tanikely	Fulvus	38	3	2014-05-15	M	SA	0	0	3	U	U	U	N	N	A	A	1	0	0
NT8EMA	TGCCTCTC	6	p	Anna_Lemur4_1_1.fastq,Anna_Lemur4_1_2.fastq	Nosy_Tanikely	38	Nosy_Tanikely	Fulvus	95	4	2014-12-16	M	A	0	0	3	1328984	4814190	24	L	N	A	A	1	1	1
NT8F	TACCTACT	2	p	NG-7529_Alex_Freek_lib2_lib61758_3337_1_1.fastq.bz2,NG-7529_Alex_Freek_lib2_lib61758_3337_1_2.fastq.bz2	Nosy_Tanikely	38	Nosy_Tanikely	Fulvus	38	3	2014-05-15	M	A	0	1	4	U	U	U	N	N	A	A	1	0	0
NT9F	GTCAACGT	3	p	NG-7529_Alex_Floor_2014121_lib61759_3337_1_1.fastq.bz2,NG-7529_Alex_Floor_2014121_lib61759_3337_1_2.fastq.bz2	Nosy_Tanikely	38	Nosy_Tanikely	Fulvus	38	3	2014-05-15	M	A	0	0	3	U	U	U	L	N	A	A	0	0	0
R10RB	CTGGATAA	2	p	NG-7529_Alex_Freek_lib2_lib61758_3337_1_1.fastq.bz2,NG-7529_Alex_Freek_lib2_lib61758_3337_1_2.fastq.bz2	Ranomafana	50	Vato	Rubriventer	50	3	2014-06-18	M	U	0	0	3	U	U	U	N	N	A	A	1	0	0
R121RF	GAAGCTCG	2	p	NG-7529_Alex_Freek_lib2_lib61758_3337_1_1.fastq.bz2,NG-7529_Alex_Freek_lib2_lib61758_3337_1_2.fastq.bz2	Ranomafana	67	Saka	Rufifrons	67	3	2014-07-08	M	SA	0	1	3	U	U	U	N	N	A	A	0	0	0
R126RF	CCGAGGCG	2	p	NG-7529_Alex_Freek_lib2_lib61758_3337_1_1.fastq.bz2,NG-7529_Alex_Freek_lib2_lib61758_3337_1_2.fastq.bz2	Ranomafana	68	Saka	Rufifrons	68	3	2014-07-08	M	SA	0	1	3	U	U	U	N	N	A	A	1	0	0
R133RF	AAGGTAAG	2	p	NG-7529_Alex_Freek_lib2_lib61758_3337_1_1.fastq.bz2,NG-7529_Alex_Freek_lib2_lib61758_3337_1_2.fastq.bz2	Ranomafana	69	Saka	Rufifrons	69	3	2014-07-08	M	SA	0	0	3	U	U	U	N	N	A	A	0	0	0
R143RF	ATGCGATT	2	p	NG-7529_Alex_Freek_lib2_lib61758_3337_1_1.fastq.bz2,NG-7529_Alex_Freek_lib2_lib61758_3337_1_2.fastq.bz2	Ranomafana	70	Saka	Rufifrons	70	3	2014-07-10	M	SA	0	1	3	U	U	U	N	N	A	A	1	0	0
R14RB	TACTTATC	2	p	NG-7529_Alex_Freek_lib2_lib61758_3337_1_1.fastq.bz2,NG-7529_Alex_Freek_lib2_lib61758_3337_1_2.fastq.bz2	Ranomafana	50	Vato	Rubriventer	50	3	2014-06-18	F	A	0	0	3	U	U	U	N	N	A	A	1	0	0
R15RB	GTCAACGT	2	p	NG-7529_Alex_Freek_lib2_lib61758_3337_1_1.fastq.bz2,NG-7529_Alex_Freek_lib2_lib61758_3337_1_2.fastq.bz2	Ranomafana	51	Vato	Rubriventer	51	3	2014-06-19	F	SA	0	0	3	U	U	U	N	N	A	A	1	0	0
R16RB	GCCTCATC	1	p	NG-7529_Alex_Freek_lib1_lib61757_3337_1_1.fastq.bz2,NG-7529_Alex_Freek_lib1_lib61757_3337_1_2.fastq.bz2	Ranomafana	51	Vato	Rubriventer	51	3	2014-06-19	M	SA	0	0	3	U	U	U	N	N	A	A	1	0	0
R17RF	TGGTTGAC	2	p	NG-7529_Alex_Freek_lib2_lib61758_3337_1_1.fastq.bz2,NG-7529_Alex_Freek_lib2_lib61758_3337_1_2.fastq.bz2	Ranomafana	57	Tala	Rufifrons	57	3	2014-06-12	M	A	0	0	3	U	U	U	L	N	A	A	0	0	0
R18RB	CGTCCTCC	2	p	NG-7529_Alex_Freek_lib2_lib61758_3337_1_1.fastq.bz2,NG-7529_Alex_Freek_lib2_lib61758_3337_1_2.fastq.bz2	Ranomafana	51	Vato	Rubriventer	51	3	2014-06-19	M	SA	0	0	3	U	U	U	N	N	A	A	1	0	0
R18RF	AGAGATAA	2	p	NG-7529_Alex_Freek_lib2_lib61758_3337_1_1.fastq.bz2,NG-7529_Alex_Freek_lib2_lib61758_3337_1_2.fastq.bz2	Ranomafana	57	Tala	Rufifrons	57	3	2014-06-12	F	A	0	0	3	U	U	U	N	N	A	A	1	0	0
R19RB	TTCTGAAC	1	p	NG-7529_Alex_Freek_lib1_lib61757_3337_1_1.fastq.bz2,NG-7529_Alex_Freek_lib1_lib61757_3337_1_2.fastq.bz2	Ranomafana	51	Vato	Rubriventer	51	3	2014-06-19	M	A	0	0	3	U	U	U	N	N	A	A	1	0	0
R1RB	AATAAGGA	2	p	NG-7529_Alex_Freek_lib2_lib61758_3337_1_1.fastq.bz2,NG-7529_Alex_Freek_lib2_lib61758_3337_1_2.fastq.bz2	Ranomafana	44	Tala	Rubriventer	44	3	2014-06-09	F	A	0	0	3	U	U	U	N	N	A	A	1	0	0
R26RB	ATAAGGTC	2	p	NG-7529_Alex_Freek_lib2_lib61758_3337_1_1.fastq.bz2,NG-7529_Alex_Freek_lib2_lib61758_3337_1_2.fastq.bz2	Ranomafana	52	Vato	Rubriventer	52	3	2014-06-22	M	A	0	0	3	U	U	U	N	N	A	A	1	0	0
R27RBI	ATATAGGA	2	p	AM2_1_1.fastq,AM2_1_2.fastq	Ranomafana	11	Vato	Rubriventer	11	4	2015-01-18	F	A	0	0	4	2116166	4725882	1057	N	N	A	A	0	0	0
R27RBII	ATGTTCCA	2	p	NG-7529_Alex_Freek_lib2_lib61758_3337_1_1.fastq.bz2,NG-7529_Alex_Freek_lib2_lib61758_3337_1_2.fastq.bz2	Ranomafana	52	Vato	Rubriventer	52	3	2014-06-22	F	A	0	0	3	U	U	U	N	N	A	A	1	0	0
R27RF	CTTCATGG	2	p	NG-7529_Alex_Freek_lib2_lib61758_3337_1_1.fastq.bz2,NG-7529_Alex_Freek_lib2_lib61758_3337_1_2.fastq.bz2	Ranomafana	58	Tala	Rufifrons	58	3	2014-06-12	F	A	0	0	5	U	U	U	N	N	A	A	0	1	0
R28RBI	TATATTGA	2	p	AM2_1_1.fastq,AM2_1_2.fastq	Ranomafana	25	Vato	Rubriventer	25	4	2015-01-19	M	A	0	0	3	2717166	4725883	1044	N	N	A	A	1	0	1
R28RBII	GGCCAGTA	1	p	NG-7529_Alex_Freek_lib1_lib61757_3337_1_1.fastq.bz2,NG-7529_Alex_Freek_lib1_lib61757_3337_1_2.fastq.bz2	Ranomafana	52	Vato	Rubriventer	52	3	2014-06-22	M	A	0	0	3	U	U	U	N	N	A	A	0	0	0
R29RB	TCCGACCT	2	p	AM2_1_1.fastq,AM2_1_2.fastq	Ranomafana	25	Vato	Rubriventer	25	4	2015-01-19	M	A	0	0	3	2717166	4725883	1044	N	N	A	A	1	0	1
R2RB	ATATAGGA	2	p	NG-7529_Alex_Freek_lib2_lib61758_3337_1_1.fastq.bz2,NG-7529_Alex_Freek_lib2_lib61758_3337_1_2.fastq.bz2	Ranomafana	44	Tala	Rubriventer	44	3	2014-06-09	M	A	0	0	3	U	U	U	N	N	A	A	1	1	1
R30RB	CTGAGTTC	2	p	NG-7529_Alex_Freek_lib2_lib61758_3337_1_1.fastq.bz2,NG-7529_Alex_Freek_lib2_lib61758_3337_1_2.fastq.bz2	Ranomafana	52	Vato	Rubriventer	52	3	2014-06-22	F	SA	0	0	3	U	U	U	N	N	A	A	1	0	0
R31RB	TCCAGCTC	2	p	AM2_1_1.fastq,AM2_1_2.fastq	Ranomafana	25	Vato	Rubriventer	25	4	2015-01-19	M	A	0	0	3	2717166	4725883	1044	N	N	A	A	1	0	1
R33RF	TCAGGCGA	2	p	NG-7529_Alex_Freek_lib2_lib61758_3337_1_1.fastq.bz2,NG-7529_Alex_Freek_lib2_lib61758_3337_1_2.fastq.bz2	Ranomafana	58	Tala	Rufifrons	58	3	2014-06-12	F	A	0	0	4	U	U	U	N	N	A	A	0	0	0
R34RF	GAGTTCAT	2	p	NG-7529_Alex_Freek_lib2_lib61758_3337_1_1.fastq.bz2,NG-7529_Alex_Freek_lib2_lib61758_3337_1_2.fastq.bz2	Ranomafana	59	Tala	Rufifrons	59	3	2014-06-12	M	A	0	0	3	U	U	U	N	N	A	A	0	0	0
R35RB	GAGTTCAT	2	p	AM2_1_1.fastq,AM2_1_2.fastq	Ranomafana	40	Valo	Rubriventer	40	4	2015-02-04	U	SA	U	U	U	2252938	4441582	1021	N	N	A	A	1	0	1
R39RF	GGAGTATG	2	p	NG-7529_Alex_Freek_lib2_lib61758_3337_1_1.fastq.bz2,NG-7529_Alex_Freek_lib2_lib61758_3337_1_2.fastq.bz2	Ranomafana	60	Tala	Rufifrons	60	3	2014-06-13	M	A	0	U	3	U	U	U	L	N	A	A	0	0	0
R3RB	AAGATCGT	2	p	NG-7529_Alex_Freek_lib2_lib61758_3337_1_1.fastq.bz2,NG-7529_Alex_Freek_lib2_lib61758_3337_1_2.fastq.bz2	Ranomafana	46	Tala	Rubriventer	46	3	2014-06-09	M	SA	0	0	3	U	U	U	N	N	A	A	1	1	1
R49RF	CCGTCTGC	2	p	NG-7529_Alex_Freek_lib2_lib61758_3337_1_1.fastq.bz2,NG-7529_Alex_Freek_lib2_lib61758_3337_1_2.fastq.bz2	Ranomafana	61	Tala	Rufifrons	61	3	2014-06-13	F	A	0	0	3	U	U	U	L	N	A	A	1	1	1
R4RB	TCCGACCT	2	p	NG-7529_Alex_Freek_lib2_lib61758_3337_1_1.fastq.bz2,NG-7529_Alex_Freek_lib2_lib61758_3337_1_2.fastq.bz2	Ranomafana	47	Tala	Rubriventer	47	3	2014-06-11	M	A	0	0	3	U	U	U	L	N	A	A	1	1	1
R54RF	GGAGCGCA	2	p	NG-7529_Alex_Freek_lib2_lib61758_3337_1_1.fastq.bz2,NG-7529_Alex_Freek_lib2_lib61758_3337_1_2.fastq.bz2	Ranomafana	62	Vato	Rufifrons	62	3	2014-06-17	F	SA	0	1	3	U	U	U	N	N	A	A	1	0	0
R55RF	CGACCGCG	2	p	NG-7529_Alex_Freek_lib2_lib61758_3337_1_1.fastq.bz2,NG-7529_Alex_Freek_lib2_lib61758_3337_1_2.fastq.bz2	Ranomafana	62	Vato	Rufifrons	62	3	2014-06-17	F	A	0	0	3	U	U	U	N	N	A	A	1	0	0
R57RF	GCTTGATG	1	p	NG-7529_Alex_Freek_lib1_lib61757_3337_1_1.fastq.bz2,NG-7529_Alex_Freek_lib1_lib61757_3337_1_2.fastq.bz2	Ranomafana	62	Vato	Rufifrons	62	3	2014-06-17	M	A	0	U	3	U	U	U	N	N	A	A	1	0	0
R5RF	TTCTGAAC	2	p	NG-7529_Alex_Freek_lib2_lib61758_3337_1_1.fastq.bz2,NG-7529_Alex_Freek_lib2_lib61758_3337_1_2.fastq.bz2	Ranomafana	43	Tala	Rufifrons	43	3	2014-06-09	M	A	0	0	3	U	U	U	N	N	A	A	1	0	0
R60RB	TATATTGA	2	p	NG-7529_Alex_Freek_lib2_lib61758_3337_1_1.fastq.bz2,NG-7529_Alex_Freek_lib2_lib61758_3337_1_2.fastq.bz2	Ranomafana	53	Saka	Rubriventer	53	3	2014-07-09	F	SA	0	0	3	U	U	U	N	N	A	A	0	0	0
R63RF	TGCCTCTC	1	p	NG-7529_Alex_Freek_lib1_lib61757_3337_1_1.fastq.bz2,NG-7529_Alex_Freek_lib1_lib61757_3337_1_2.fastq.bz2	Ranomafana	63	Vato	Rufifrons	63	3	2014-12-08	F	A	0	0	3	U	U	U	L	N	A	A	0	0	0
R65RB	CGCGCCAG	2	p	NG-7529_Alex_Freek_lib2_lib61758_3337_1_1.fastq.bz2,NG-7529_Alex_Freek_lib2_lib61758_3337_1_2.fastq.bz2	Ranomafana	54	Tala	Rubriventer	54	3	2014-01-07	M	SA	0	0	3	U	U	U	N	L	A	A	1	0	0
R65RFI	CTGAGTTC	2	p	AM2_1_1.fastq,AM2_1_2.fastq	Ranomafana	30	Vato	Rufifrons	30	4	2015-01-18	U	U	U	U	U	2117021	4725655	1092	N	N	A	A	0	0	0
R65RFII	GAACGCTG	1	p	NG-7529_Alex_Freek_lib1_lib61757_3337_1_1.fastq.bz2,NG-7529_Alex_Freek_lib1_lib61757_3337_1_2.fastq.bz2	Ranomafana	64	Valo	Rufifrons	64	3	2014-06-20	M	A	0	0	3	U	U	U	N	N	A	A	1	0	0
R66RFI	CTGAGTTC	1	p	AM1_1_1.fastq,AM1_1_2.fastq	Ranomafana	30	Vato	Rufifrons	30	4	2015-01-18	M	A	U	U	U	2117021	4725655	1092	N	N	A	A	1	0	1
R66RFII	TCTCTACC	2	p	NG-7529_Alex_Freek_lib2_lib61758_3337_1_1.fastq.bz2,NG-7529_Alex_Freek_lib2_lib61758_3337_1_2.fastq.bz2	Ranomafana	55	Valo	Rufifrons	55	3	2014-06-20	F	SA	0	0	3	U	U	U	N	N	A	A	1	0	0
R67RB	GGCCAGTA	2	p	NG-7529_Alex_Freek_lib2_lib61758_3337_1_1.fastq.bz2,NG-7529_Alex_Freek_lib2_lib61758_3337_1_2.fastq.bz2	Ranomafana	56	Tala	Rubriventer	56	3	2014-01-07	F	A	0	0	3	U	U	U	N	L	A	A	1	0	0
R67RFI	TCTCTACC	2	p	AM2_1_1.fastq,AM2_1_2.fastq	Ranomafana	30	Vato	Rufifrons	30	4	2015-01-18	U	U	U	U	U	2117021	4725655	1092	N	N	A	A	0	0	0
R67RFII	TACCTACT	1	p	NG-7529_Alex_Freek_lib1_lib61757_3337_1_1.fastq.bz2,NG-7529_Alex_Freek_lib1_lib61757_3337_1_2.fastq.bz2	Ranomafana	64	Valo	Rufifrons	64	3	2014-06-20	F	A	0	0	3	U	U	U	L	N	A	A	1	0	0
R68RFI	CCGAGGCG	2	p	AM2_1_1.fastq,AM2_1_2.fastq	Ranomafana	30	Vato	Rufifrons	30	4	2015-01-18	U	U	U	U	U	2117021	4725655	1092	N	N	A	A	1	0	1
R68RFII	CCAAGTCA	1	p	NG-7529_Alex_Freek_lib1_lib61757_3337_1_1.fastq.bz2,NG-7529_Alex_Freek_lib1_lib61757_3337_1_2.fastq.bz2	Ranomafana	64	Valo	Rufifrons	64	3	2014-06-20	F	A	0	1	3	U	U	U	N	N	A	A	1	0	0
R69RFI	GAAGCTCG	2	p	AM2_1_1.fastq,AM2_1_2.fastq	Ranomafana	30	Vato	Rufifrons	30	4	2015-01-18	U	U	U	U	U	2117021	4725655	1092	N	N	A	A	0	0	0
R69RFII	TGGTTGAC	1	p	NG-7529_Alex_Freek_lib1_lib61757_3337_1_1.fastq.bz2,NG-7529_Alex_Freek_lib1_lib61757_3337_1_2.fastq.bz2	Ranomafana	64	Valo	Rufifrons	64	3	2014-06-20	F	A	0	0	3	U	U	U	N	N	A	A	1	0	0
R6RB	CGTCTGAG	2	p	NG-7529_Alex_Freek_lib2_lib61758_3337_1_1.fastq.bz2,NG-7529_Alex_Freek_lib2_lib61758_3337_1_2.fastq.bz2	Ranomafana	48	Tala	Rubriventer	48	3	2014-06-12	F	A	0	0	3	U	U	U	N	N	A	A	1	1	1
R70RB	TAATACGT	2	p	NG-7529_Alex_Freek_lib2_lib61758_3337_1_1.fastq.bz2,NG-7529_Alex_Freek_lib2_lib61758_3337_1_2.fastq.bz2	Ranomafana	45	Tala	Rubriventer	45	3	2014-07-23	M	A	0	0	3	U	U	U	N	N	A	A	0	0	0
R70RFI	AAGGTAAG	2	p	AM2_1_1.fastq,AM2_1_2.fastq	Ranomafana	30	Vato	Rufifrons	30	4	2015-01-18	U	U	U	U	U	2117021	4725655	1092	N	N	A	A	0	0	0
R70RFII	GTAAGAAG	1	p	NG-7529_Alex_Freek_lib1_lib61757_3337_1_1.fastq.bz2,NG-7529_Alex_Freek_lib1_lib61757_3337_1_2.fastq.bz2	Ranomafana	64	Valo	Rufifrons	64	3	2014-06-20	M	A	0	0	3	U	U	U	N	N	A	A	1	0	0
R71RFI	TCTCTACC	1	p	AM1_1_1.fastq,AM1_1_2.fastq	Ranomafana	32	Vato	Rufifrons	32	4	2015-01-20	M	A	0	0	3	U	U	U	N	N	A	A	1	0	1
R71RFII	GGTCAGAT	2	p	NG-7529_Alex_Freek_lib2_lib61758_3337_1_1.fastq.bz2,NG-7529_Alex_Freek_lib2_lib61758_3337_1_2.fastq.bz2	Ranomafana	65	Valo	Rufifrons	65	3	2014-06-20	F	A	0	0	3	U	U	U	N	N	A	A	1	0	0
R72RF	ATGCGATT	2	p	AM2_1_1.fastq,AM2_1_2.fastq	Ranomafana	32	Vato	Rufifrons	32	4	2015-01-20	M	A	U	U	U	U	U	U	N	N	A	A	0	0	0
R73RF	AAGATCGT	2	p	AM2_1_1.fastq,AM2_1_2.fastq	Ranomafana	32	Vato	Rufifrons	32	4	2015-01-20	M	A	U	U	U	U	U	U	N	N	A	A	1	0	1
R74RF	CCGAGGCG	1	p	AM1_1_1.fastq,AM1_1_2.fastq	Ranomafana	32	Vato	Rufifrons	32	4	2015-01-20	F	A	0	0	3	U	U	U	N	N	A	A	0	0	0
R75RF	GAAGCTCG	1	p	AM1_1_1.fastq,AM1_1_2.fastq	Ranomafana	32	Vato	Rufifrons	32	4	2015-01-20	F	A	0	0	4	U	U	U	N	N	A	A	0	0	0
R76RF	AAGGTAAG	1	p	AM1_1_1.fastq,AM1_1_2.fastq	Ranomafana	32	Vato	Rufifrons	32	4	2015-01-20	F	SA	0	0	3	U	U	U	N	N	A	A	0	0	0
R77RFI	ATGCGATT	1	p	AM1_1_1.fastq,AM1_1_2.fastq	Ranomafana	34	Vato	Rufifrons	34	4	2015-01-20	M	A	0	1	3	2117325	4725776	1125	N	N	A	A	1	0	1
R77RFII	GCCTCATC	2	p	NG-7529_Alex_Freek_lib2_lib61758_3337_1_1.fastq.bz2,NG-7529_Alex_Freek_lib2_lib61758_3337_1_2.fastq.bz2	Ranomafana	66	Valo	Rufifrons	66	3	2014-06-24	M	A	0	0	3	U	U	U	N	N	A	A	1	0	0
R78RF	CCAAGTCA	2	p	NG-7529_Alex_Freek_lib2_lib61758_3337_1_1.fastq.bz2,NG-7529_Alex_Freek_lib2_lib61758_3337_1_2.fastq.bz2	Ranomafana	66	Valo	Rufifrons	66	3	2014-06-24	M	A	0	0	3	U	U	U	N	N	A	A	1	0	0
R80RF	AAGATCGT	1	p	AM1_1_1.fastq,AM1_1_2.fastq	Ranomafana	34	Vato	Rufifrons	34	4	2015-01-20	M	A	U	U	U	2117325	4725776	1125	N	N	A	A	1	0	1
R81RF	GAACGCTG	2	p	AM2_1_1.fastq,AM2_1_2.fastq	Ranomafana	34	Vato	Rufifrons	34	4	2015-01-20	F	A	U	U	U	2117325	4725776	1125	N	N	A	A	1	0	1
R82RF	ATATAGGA	1	p	AM1_1_1.fastq,AM1_1_2.fastq	Ranomafana	34	Vato	Rufifrons	34	4	2015-01-20	M	A	U	U	U	2117325	4725776	1125	N	N	A	A	1	0	1
R84RF	TATATTGA	1	p	AM1_1_1.fastq,AM1_1_2.fastq	Ranomafana	34	Vato	Rufifrons	34	4	2015-01-20	F	A	U	U	U	2117325	4725776	1125	N	N	A	A	1	0	1
R85RF	TCCGACCT	1	p	AM1_1_1.fastq,AM1_1_2.fastq	Ranomafana	35	Vato	Rufifrons	35	4	2015-01-21	F	A	0	0	3	U	U	U	N	N	A	A	1	0	1
R86RF	TCCAGCTC	1	p	AM1_1_1.fastq,AM1_1_2.fastq	Ranomafana	35	Vato	Rufifrons	35	4	2015-01-21	M	SA	0	0	3	U	U	U	N	N	A	A	1	0	1
R87RF	GCTTGATG	1	p	AM1_1_1.fastq,AM1_1_2.fastq	Ranomafana	35	Vato	Rufifrons	35	4	2015-01-21	F	A	0	0	3	U	U	U	N	N	A	A	1	0	1
R88RF	GTAAGAAG	1	p	AM1_1_1.fastq,AM1_1_2.fastq	Ranomafana	35	Vato	Rufifrons	35	4	2015-01-21	M	A	0	0	3	U	U	U	N	N	A	A	1	0	1
R89RF	GTCAACGT	2	p	AM2_1_1.fastq,AM2_1_2.fastq	Ranomafana	35	Vato	Rufifrons	35	4	2015-01-21	F	A	0	0	3	U	U	U	N	N	A	A	1	0	1
R8RB	ACCGGAAT	1	p	NG-7529_Alex_Freek_lib1_lib61757_3337_1_1.fastq.bz2,NG-7529_Alex_Freek_lib1_lib61757_3337_1_2.fastq.bz2	Ranomafana	49	Vato	Rubriventer	49	3	2014-06-17	M	A	0	0	3	U	U	U	N	N	A	A	1	0	0
R90RF	CGTCTGAG	2	p	AM2_1_1.fastq,AM2_1_2.fastq	Ranomafana	35	Vato	Rufifrons	35	4	2015-01-21	M	A	0	0	3	U	U	U	N	N	A	A	1	0	1
R9RB	ATCTCAGT	2	p	NG-7529_Alex_Freek_lib2_lib61758_3337_1_1.fastq.bz2,NG-7529_Alex_Freek_lib2_lib61758_3337_1_2.fastq.bz2	Ranomafana	49	Vato	Rubriventer	49	3	2014-06-17	F	A	0	0	3	U	U	U	L	N	A	A	1	1	1
Z10F	CGTCTGAG	1	p	AM1_1_1.fastq,AM1_1_2.fastq	Zombitse	73	Zombitse	Rufifrons	73	4	2015-01-30	U	A	U	U	U	2252919	4441584	774	N	N	A	A	1	0	1
Z12F	GGAGTATG	1	p	AM1_1_1.fastq,AM1_1_2.fastq	Zombitse	41	Zombitse	Rufifrons	41	4	2015-01-31	M	A	0	0	3	U	U	U	N	N	A	A	1	0	1
Z14FA	TTCTGAAC	1	p	AM1_1_1.fastq,AM1_1_2.fastq	Zombitse	41	Zombitse	Rufifrons	41	4	2015-01-31	M	A	0	0	3	U	U	U	N	N	A	A	1	0	1
Z14FB	TTCTGAAC	2	p	AM2_1_1.fastq,AM2_1_2.fastq	Zombitse	41	Zombitse	Rufifrons	41	4	2015-01-31	M	A	0	0	3	U	U	U	N	N	A	A	1	0	1
Z14FC	TTCTGAAC	3	p	LY_1_1.fastq,LY_1_2.fastq	Zombitse	41	Zombitse	Rufifrons	41	4	2015-01-31	M	A	0	0	3	U	U	U	N	N	A	A	1	0	1
Z14FD	TTCTGAAC	4	p	LYM_1_1.fastq,LYM_1_2.fastq	Zombitse	41	Zombitse	Rufifrons	41	4	2015-01-31	M	A	0	0	3	U	U	U	N	N	A	A	1	0	1
Z15F	CCGTCTGC	2	p	AM2_1_1.fastq,AM2_1_2.fastq	Zombitse	42	Zombitse	Rufifrons	42	4	2015-01-31	U	U	U	U	U	2252963	4441604	794	N	N	A	A	1	0	1
Z16F	TGGTTGAC	1	p	AM1_1_1.fastq,AM1_1_2.fastq	Zombitse	42	Zombitse	Rufifrons	42	4	2015-01-31	F	SA	0	0	3	2252963	4441604	794	N	N	A	A	1	0	1
Z17FA	AGAGATAA	1	p	AM1_1_1.fastq,AM1_1_2.fastq	Zombitse	42	Zombitse	Rufifrons	42	4	2015-01-31	M	A	0	0	3	2252963	4441604	794	N	N	A	A	1	0	1
Z17FB	AGAGATAA	2	p	AM2_1_1.fastq,AM2_1_2.fastq	Zombitse	42	Zombitse	Rufifrons	42	4	2015-01-31	M	A	0	0	3	2252963	4441604	794	N	N	A	A	1	0	1
Z17FC	AGAGATAA	3	p	LY_1_1.fastq,LY_1_2.fastq	Zombitse	42	Zombitse	Rufifrons	42	4	2015-01-31	M	A	0	0	3	2252963	4441604	794	N	N	A	A	1	0	1
Z17FD	AGAGATAA	4	p	LYM_1_1.fastq,LYM_1_2.fastq	Zombitse	42	Zombitse	Rufifrons	42	4	2015-01-31	M	A	0	0	3	2252963	4441604	794	N	N	A	A	1	0	1
Z18F	CTGGATAA	2	p	AM2_1_1.fastq,AM2_1_2.fastq	Zombitse	42	Zombitse	Rufifrons	42	4	2015-01-31	M	A	0	0	3	2252963	4441604	794	N	N	A	A	1	0	1
Z19F	ATAAGGTC	2	p	AM2_1_1.fastq,AM2_1_2.fastq	Zombitse	42	Zombitse	Rufifrons	42	4	2015-01-31	M	A	0	0	3	2252963	4441604	794	N	N	A	A	1	0	1
Z1F	CTGGATAA	1	p	AM1_1_1.fastq,AM1_1_2.fastq	Zombitse	71	Zombitse	Rufifrons	71	4	2015-01-29	U	U	U	U	U	2252771	4442682	798	N	N	A	A	0	0	0
Z2FA	ATCTCAGT	1	p	AM1_1_1.fastq,AM1_1_2.fastq	Zombitse	71	Zombitse	Rufifrons	71	4	2015-01-29	U	U	U	U	U	2252771	4442682	798	N	N	A	A	1	0	1
Z2FB	ATCTCAGT	2	p	AM2_1_1.fastq,AM2_1_2.fastq	Zombitse	71	Zombitse	Rufifrons	71	4	2015-01-29	U	U	U	U	U	2252771	4442682	798	N	N	A	A	1	0	1
Z2FC	ATCTCAGT	3	p	LY_1_1.fastq,LY_1_2.fastq	Zombitse	71	Zombitse	Rufifrons	71	4	2015-01-29	U	U	U	U	U	2252771	4442682	798	N	N	A	A	1	0	1
Z2FD	ATCTCAGT	4	p	LYM_1_1.fastq,LYM_1_2.fastq	Zombitse	71	Zombitse	Rufifrons	71	4	2015-01-29	U	U	U	U	U	2252771	4442682	798	N	N	A	A	1	0	1
Z3F	ATAAGGTC	1	p	AM1_1_1.fastq,AM1_1_2.fastq	Zombitse	71	Zombitse	Rufifrons	71	4	2015-01-29	U	U	U	U	U	2252771	4442682	798	N	N	A	A	0	1	0
Z4F	AATAAGGA	1	p	AM1_1_1.fastq,AM1_1_2.fastq	Zombitse	71	Zombitse	Rufifrons	71	4	2015-01-29	U	U	U	U	U	2252771	4442682	798	N	N	A	A	0	0	0
Z5FA	ATGTTCCA	1	p	AM1_1_1.fastq,AM1_1_2.fastq	Zombitse	71	Zombitse	Rufifrons	71	4	2015-01-29	U	U	U	U	U	2252771	4442682	798	N	N	A	A	1	0	1
Z5FB	ATGTTCCA	2	p	AM2_1_1.fastq,AM2_1_2.fastq	Zombitse	71	Zombitse	Rufifrons	71	4	2015-01-29	U	U	U	U	U	2252771	4442682	798	N	N	A	A	1	0	1
Z5FC	ATGTTCCA	3	p	LY_1_1.fastq,LY_1_2.fastq	Zombitse	71	Zombitse	Rufifrons	71	4	2015-01-29	U	U	U	U	U	2252771	4442682	798	N	N	A	A	1	0	1
Z5FD	ATGTTCCA	4	p	LYM_1_1.fastq,LYM_1_2.fastq	Zombitse	71	Zombitse	Rufifrons	71	4	2015-01-29	U	U	U	U	U	2252771	4442682	798	N	N	A	A	1	0	1
Z7F	TACTTATC	1	p	AM1_1_1.fastq,AM1_1_2.fastq	Zombitse	71	Zombitse	Rufifrons	71	4	2015-01-29	U	U	U	U	U	2252771	4442682	798	N	N	A	A	1	0	1
Z8FA	CCAAGTCA	1	p	AM1_1_1.fastq,AM1_1_2.fastq	Zombitse	73	Zombitse	Rufifrons	73	4	2015-01-30	F	A	0	0	3	2252774	4442679	775	N	N	A	A	1	1	1
Z8FB	CCAAGTCA	2	p	AM2_1_1.fastq,AM2_1_2.fastq	Zombitse	73	Zombitse	Rufifrons	73	4	2015-01-30	F	A	0	0	3	2252774	4442679	775	N	N	A	A	1	1	1
Z8FC	CCAAGTCA	3	p	LY_1_1.fastq,LY_1_2.fastq	Zombitse	73	Zombitse	Rufifrons	73	4	2015-01-30	F	A	0	0	3	2252774	4442679	775	N	N	A	A	1	1	1
Z8FD	CCAAGTCA	4	p	LYM_1_1.fastq,LYM_1_2.fastq	Zombitse	73	Zombitse	Rufifrons	73	4	2015-01-30	F	A	0	0	3	2252774	4442679	775	N	N	A	A	1	1	1
Z9F	GTCAACGT	1	p	AM1_1_1.fastq,AM1_1_2.fastq	Zombitse	73	Zombitse	Rufifrons	73	4	2015-01-30	U	A	0	0	3	2252919	4441584	774	N	N	A	A	1	0	1

## Sheet: Sampling effort RNP
Sampling effort per research site within Ranomafana					Number of samples per seasons
Original					Early dry season
	Rubriventer	Rufifrons	Total				Rubriventer	Rufifrons	Total
Saka	3	4	7			Tala	8	8	16
Tala	30	8	38			ValoVato	12	13	25
Valo	6	9	15
Vato	23	27	50		Early wet season
Vohi	6		6				Rubriventer	Rufifrons	Total
Total	68	48	116			Tala	22	0	22
						ValoVato	17	23	40
Analysis	Rubriventer	Rufifrons	Total
Tala	30	8	38
ValoVato	29	36	65
Total	59	44	103
Valo	6	9	15
Vato	23	27	50

## Sheet: Sampling effort Total
Total sampling effort individuals (# samples)
Column1	E. fulvus	E. macaco	E. rubriventer	E. rufifrons	Total
Andasibe	43				43
Ankarafantsika	50				50
Kirindy				40	40
Nosy Be		18			18
Nosy Komba		23			23
Nosy Tanikely	17				17
Ranomafana			68	48	116
Zombitse				31	31
Total	110	41	68	119	338
Sampling effort social groups (# samples)
Column1	E. fulvus	E. macaco	E. rubriventer	E. rufifrons	Total
Andasibe	10				10
Ankarafantsika	13				13
Kirindy				8	8
Nosy Be		3			3
Nosy Komba		3			3
Nosy Tanikely	3				3
Ranomafana			33	20	53
Zombitse				4	4
Total	26	6	33	32	97
Total sampling effort individuals per season(# samples)
Site - Species	Column1	Early dry	Early wet	Total
Andasibe - E. fulvus	Individuals	14	29	43
	Groups	5	5	10
Ankarafantsika - E. fulvus	Individuals	21	29	50
	Groups	6	7	13
Kirindy - E. rufifrons	Individuals	38	2	40
	Groups	2	6	8
Nosy Be - E. macaco	Individuals	0	18	18
	Groups	0	3	338
Nosy Komba - E. macaco	Individuals	0	23	23
	Groups	0	3	338
Nosy Tanikely - E. fulvus	Individuals	11	6	17
	Groups	0	3	338
Ranomafana	Individuals	44	72	116
	Groups	28	25	53
Ranomafana - E. rubriventer	Individuals	19	49	68
	Groups	12	21	33
Ranomafana - E. rufifrons	Individuals	25	23	48
	Groups	16	4	20
Zombitse - E. rufifrons	Individuals	0	31	31
	Groups	0	4	4
Total Individual Samples		128	210	338

## Sheet: Table S1
	Seasonality	Callistoura
Model	Specification	Fixed part	Random part	LogLik	model df	Null hypothesis H0	LRT	Distribution TS	P-value
SC1	Full model	ic+Sp+L+S+LxS	Site+Grp	-107.799	9
SC2	Null model	ic		-137.852	1	no effect Sp,L,S,LxS, no variation sites, grps	60.106		<0.0001*
SC3	Fixed only	ic+Sp+L+S+LxS		-119.533	7	no variation sites, groups	23.469		<0.0001*
SC4	Random only		Site+Grp	-112.107	3	no effect Sp, L,S, LxS	8.616		0.196
SC5	Fixed+Site	ic+Sp+L+S+LxS	Site	-113.374	8	no variation groups	11.15		0.0004
SC6	Fixed+Group	ic+Sp+L+S+LxS	Group	-109.851	8	no variation sites	4.104		0.021
SC7	Additive+Random	ic+Sp+L+S	Site+Grp	-108.285	8	no effect LxS	0.971		0.32
	Seasonality	Lemuricola
Model	Specification	Fixed part	Random part	LogLik	df	Null hypothesis H0	LRT	Distribution TS	P-value
SL1	Full model	ic+Sp+L+S+LxS	Site+Grp	-74.997	9
SL2	Null model	ic		-84.818	1	no effect Sp,S,L,SxL, no variation sites, grps	19.642		0.012*
SL3	Fixed only	ic+Sp+L+S+LxS		-75.695	7	no variation sites, grps	1.396		0.50*
SL4	Random only		Site+Grp	-82.184	3	no effect Sp, S, L, LxS	14.373		0.026
SL5	Sp+random	ic+Sp	Site+Grp	-79.202	6	no effect S, L,LxS	8.41		0.038
SL6	Additive+random	ic+Sp+L+S	Site+Grp	-75.017	8	no effect LxS	0.04		0.84
SL7	Sp+season+ia+random	ic+Sp+S+LxS	Site+Grp	-77.309	8	no effect L	4.623		0.032
SL8	Sp+loc+ia+random	ic+Sp+L+LxS	Site+Grp	-76.592	8	no effect S	3.189		0.074
	Disturbance	Callistoura
Model	Specification	Fixed part		LogLik	df	Null hypothesis H0	LRT	Distribution TS	P-value
DC1	Full model	ic+Sp+D+S+DxS		-24.735	5
DC2	Null model	ic		-27.835	1	no effect Sp,D,S,DxS	6.199		0.185
DC3	Sp+season+ia	ic+Sp+S+DxS		-26.803	4	no effect D	4.136		0.042
	Disturbance	Lemuricola
Model	Specification	Fixed part		LogLik	df	Null hypothesis H0	LRT	Distribution TS	P-value
DL1	Full model	ic+Sp+D+S		-19.176	4
DL2	Null model	ic		-32.129	1	no effect Sp,D,S	25.905		<0.0001
DL3	Sp+S	ic+Sp+S		-28.548	3	no effect D	18.438		<0.0001
DL4	Sp+D	ic+Sp+D		-20.237	3	no effect S	2.122		0.15
*) If H0 contains variance components, P-values are conservative; in these cases the distribution of the LRT under H0 is a mixture of chi-square distributions, leading to smaller P-values.
